# Supplementary material for: Domain-Based Charge-Transfer Decomposition and Its Application to Explore the Charge-Transfer Character in Prototypical Dyes
Source: J Chem Theory Comput. 2025 Apr 29;21(9):4506–19. doi: 10.1021/acs.jctc.5c00186 (PMC12079794; doi:10.1021/acs.jctc.5c00186)
Supplement: Supplementary file 1 — ct5c00186_si_001.zip [file ct5c00186_si_001.zip]

Archive with 3 entries (2 files):
- si/
- si/SI.xlsx
- si/SI.pdf
