# Supplementary material for: Domain-Based Charge-Transfer Decomposition and Its Application to Explore the Charge-Transfer Character in Prototypical Dyes
Source: J Chem Theory Comput. 2025 Apr 29;21(9):4506–19. doi: 10.1021/acs.jctc.5c00186 (PMC12079794; doi:10.1021/acs.jctc.5c00186)
Supplement: Supplementary file 1 — ct5c00186_si_001.zip [file ct5c00186_si_001.zip › si/SI.xlsx]

## Sheet: excitation
Molecule	E_pCCD [eV]	E_CCSD [eV]	Difference [eV]
CBA	4.76	4.9	0.14
CCyA	4.26	4.25	0.01
CDA	4.51	4.34	0.17
CFA	4.83	5.13	0.3
CFLA	4.57	4.71	0.14
CIA	4.82	5.32	0.5
CSILAA	4.81	5.19	0.38
CSILOA	4.32	4.38	0.06

## Sheet: CT
Character	CBA	CCyA	CDA	CFA	CFLA	CIA	CSILAA	CSILOA
A→A*	0.061	0.075	0.072	0.092	0.01	0.025	0.075	0.045
A→B*	0.011	0.02	0.011	0.021	0.002	0.009	0.019	0.019
A→D*	0	0	0	0	0	0	0	0.008
B→A*	0.159	0.22	0.231	0.203	0.209	0.107	0.134	0.136
B→B*	0.416	0.537	0.403	0.475	0.685	0.685	0.494	0.633
B→D*	0.006	0.019	0.007	0.023	0.006	0.022	0.022	0.029
D→A*	0	0.007	0	0.007	0	0.001	0.04	0.004
D→B*	0.031	0.04	0.018	0.045	0.01	0.027	0.087	0.047
D→D*	0.032	0.036	0.006	0.075	0.014	0.056	0.07	0.033
D→B→A	0.19	0.26	0.249	0.248	0.219	0.134	0.221	0.183

## Sheet: CT-CCYA
Initial	Final	CI	CI^2	Initial MO	Final MO	Inital type	Final type				Initial	MO	Type		Final	MO	Type			Initial type	Final type	CI^2	n
43	182	0.01494	0.000223204	#VALUE!	#VALUE!	A-sigma	A-pi*				43	#VALUE!	A-sigma		115	#VALUE!	A-pi*			A	A*	0.0746496	27
46	116	-0.01956	0.000382594	#VALUE!	#VALUE!	B-sigma	B-pi*				46	#VALUE!	B-sigma		116	#VALUE!	B-pi*			A	B*	0.0201108	29
46	118	0.01493	0.000222905	#VALUE!	#VALUE!	B-sigma	B-pi*				52	#VALUE!	B-sigma		117	#VALUE!	A-pi*			A	D*	0	0
46	177	0.01047	0.000109621	#VALUE!	#VALUE!	B-sigma	B-pi*				58	#VALUE!	B-sigma		118	#VALUE!	B-pi*			B	A*	0.22033	41
52	118	-0.01028	0.000105678	#VALUE!	#VALUE!	B-sigma	B-pi*				59	#VALUE!	B-sigma		119	#VALUE!	A-pi*			B	B*	0.537167	201
52	173	0.01667	0.000277889	#VALUE!	#VALUE!	B-sigma	B-pi*				61	#VALUE!	B-sigma		121	#VALUE!	D-pi*			B	D*	0.0194165	34
58	162	0.03141	0.000986588	#VALUE!	#VALUE!	B-sigma	B-pi*				65	#VALUE!	A-sigma		122	#VALUE!	D-pi*			D	A*	0.006984	18
58	186	-0.01819	0.000330876	#VALUE!	#VALUE!	B-sigma	B-pi*				67	#VALUE!	B-sigma		124	#VALUE!	D-pi*			D	B*	0.0397118	54
59	165	0.01319	0.000173976	#VALUE!	#VALUE!	B-sigma	B-pi*				68	#VALUE!	B-sigma		125	#VALUE!	B-pi*			D	D*	0.0361508	70
61	160	-0.01236	0.00015277	#VALUE!	#VALUE!	B-sigma	B-pi*				70	#VALUE!	B-sigma		126	#VALUE!	B-pi*					0.95452	474
65	161	-0.01293	0.000167185	#VALUE!	#VALUE!	A-sigma	A-pi*				71	#VALUE!	A-sigma		127	#VALUE!	B-pi*
67	152	0.02358	0.000556016	#VALUE!	#VALUE!	B-sigma	B-pi				72	#VALUE!	B-sigma		128	#VALUE!	B-sigma*
67	185	0.01417	0.000200789	#VALUE!	#VALUE!	B-sigma	B-pi*				73	#VALUE!	B-lone pair		129	#VALUE!	B-sigma*
68	157	0.0166	0.00027556	#VALUE!	#VALUE!	B-sigma	B-pi*				74	#VALUE!	B-lone pair		134	#VALUE!	B-pi*
70	150	0.03372	0.00113704	#VALUE!	#VALUE!	B-sigma	B-pi				76	#VALUE!	B-sigma		142	#VALUE!	D-pi*
70	159	0.01002	0.0001004	#VALUE!	#VALUE!	B-sigma	B-sigma*				77	#VALUE!	B-sigma		143	#VALUE!	D-pi*
70	186	-0.01474	0.000217268	#VALUE!	#VALUE!	B-sigma	B-pi*				78	#VALUE!	A-lone pair		145	#VALUE!	D-pi*
71	155	0.01172	0.000137358	#VALUE!	#VALUE!	A-sigma	A-pi*				79	#VALUE!	D-pi		146	#VALUE!	D-pi*
72	153	0.01677	0.000281233	#VALUE!	#VALUE!	B-sigma	B-sigma*				80	#VALUE!	D-pi		147	#VALUE!	D-pi*
73	152	-0.01278	0.000163328	#VALUE!	#VALUE!	B-lone pair	B-pi				81	#VALUE!	D-pi		148	#VALUE!	B-pi*
73	185	-0.01512	0.000228614	#VALUE!	#VALUE!	B-pi	B-pi*				82	#VALUE!	D-pi		149	#VALUE!	B-pi*
74	150	0.01731	0.000299636	#VALUE!	#VALUE!	B-lone pair	B-pi				83	#VALUE!	D-pi		150	#VALUE!	B-pi*
74	162	0.01813	0.000328697	#VALUE!	#VALUE!	B-lone pair	B-pi*				84	#VALUE!	B-pi		152	#VALUE!	B-pi*
74	186	-0.02777	0.000771173	#VALUE!	#VALUE!	B-lone pair	B-pi*				85	#VALUE!	B-pi		153	#VALUE!	B-sigma*
74	461	-0.01029	0.000105884	#VALUE!	#VALUE!	B-lone pair	B-pi*				86	#VALUE!	B-pi		155	#VALUE!	A-pi*
76	149	0.01791	0.000320768	#VALUE!	#VALUE!	B-sigma	B-pi				87	#VALUE!	B-pi		157	#VALUE!	B-pi*
77	148	0.02167	0.000469589	#VALUE!	#VALUE!	B-sigma	B-pi				88	#VALUE!	B-pi		159	#VALUE!	B-sigma*
78	180	-0.01014	0.00010282	#VALUE!	#VALUE!	A-lone pair	A-lone pair*				90	#VALUE!	B-pi		160	#VALUE!	B-pi*
79	115	0.01058	0.000111936	#VALUE!	#VALUE!	D-pi	A-pi*				91	#VALUE!	D-pi		161	#VALUE!	A-pi*
79	116	-0.05116	0.00261735	#VALUE!	#VALUE!	D-pi	B-pi*				105	#VALUE!	A-pi		162	#VALUE!	B-pi*
79	117	0.02837	0.000804857	#VALUE!	#VALUE!	D-pi	A-pi*				107	#VALUE!	D-pi		165	#VALUE!	B-pi*
79	118	0.03767	0.00141903	#VALUE!	#VALUE!	D-pi	B-pi*				108	#VALUE!	D-pi		169	#VALUE!	D-lone pair*
79	119	0.01067	0.000113849	#VALUE!	#VALUE!	D-pi	A-pi*				109	#VALUE!	B-pi		173	#VALUE!	B-pi*
79	121	0.0266	0.00070756	#VALUE!	#VALUE!	D-pi	D-pi*				110	#VALUE!	A-pi		177	#VALUE!	B-pi*
79	122	0.01577	0.000248693	#VALUE!	#VALUE!	D-pi	D-pi*				111	#VALUE!	A-pi		180	#VALUE!	A-lone pair*
79	124	0.04149	0.00172142	#VALUE!	#VALUE!	D-pi	D-pi*				112	#VALUE!	B-pi		182	#VALUE!	A-pi*
79	125	-0.01763	0.000310817	#VALUE!	#VALUE!	D-pi	B-pi								183	#VALUE!	A-lone pair*
79	126	0.01809	0.000327248	#VALUE!	#VALUE!	D-pi	B-pi								184	#VALUE!	A-lone pair*
79	127	0.01744	0.000304154	#VALUE!	#VALUE!	D-pi	B-pi								185	#VALUE!	B-pi*
79	134	-0.01572	0.000247118	#VALUE!	#VALUE!	D-pi	B-pi								186	#VALUE!	B-pi*
79	142	-0.02833	0.000802589	#VALUE!	#VALUE!	D-pi	D-pi*								187	#VALUE!	B-pi*
79	143	0.01128	0.000127238	#VALUE!	#VALUE!	D-pi	D-pi*								190	#VALUE!	B-pi*
79	145	-0.0338	0.00114244	#VALUE!	#VALUE!	D-pi	D-pi*								191	#VALUE!	B-pi*
79	146	0.01091	0.000119028	#VALUE!	#VALUE!	D-pi	D-pi*								193	#VALUE!	B-pi*
79	147	-0.02328	0.000541958	#VALUE!	#VALUE!	D-pi	D-pi*								201	#VALUE!	B-sigma*
79	169	0.01252	0.00015675	#VALUE!	#VALUE!	D-pi	D-lone pair*								202	#VALUE!	B-sigma*
79	209	-0.01266	0.000160276	#VALUE!	#VALUE!	D-pi	D-pi*								209	#VALUE!	D-pi*
79	430	-0.01308	0.000171086	#VALUE!	#VALUE!	D-pi	B-unidentified*								224	#VALUE!	B-pi*
79	462	0.01868	0.000348942	#VALUE!	#VALUE!	D-pi	D-unidentified*								225	#VALUE!	B-pi*
79	473	0.01319	0.000173976	#VALUE!	#VALUE!	D-pi	D-unidentified*								233	#VALUE!	B-pi*
80	116	-0.02978	0.000886848	#VALUE!	#VALUE!	D-pi	B-pi*								234	#VALUE!	B-pi*
80	117	0.01762	0.000310464	#VALUE!	#VALUE!	D-pi	A-pi*								235	#VALUE!	D-pi*
80	118	0.02231	0.000497736	#VALUE!	#VALUE!	D-pi	B-pi*								239	#VALUE!	B-pi*
80	121	0.03422	0.00117101	#VALUE!	#VALUE!	D-pi	D-pi*								242	#VALUE!	A-pi*
80	122	0.02037	0.000414937	#VALUE!	#VALUE!	D-pi	D-pi*								250	#VALUE!	A-pi*
80	124	0.02417	0.000584189	#VALUE!	#VALUE!	D-pi	D-pi*								254	#VALUE!	B-pi*
80	125	-0.01078	0.000116208	#VALUE!	#VALUE!	D-pi	B-pi								260	#VALUE!	A-pi*
80	126	0.01087	0.000118157	#VALUE!	#VALUE!	D-pi	B-pi								295	#VALUE!	B-pi*
80	127	0.01051	0.00011046	#VALUE!	#VALUE!	D-pi	B-pi								297	#VALUE!	B-pi*
80	142	-0.01717	0.000294809	#VALUE!	#VALUE!	D-pi	D-pi*								299	#VALUE!	B-pi*
80	143	0.01391	0.000193488	#VALUE!	#VALUE!	D-pi	D-pi*								309	#VALUE!	B-unidentified*
80	145	-0.01958	0.000383376	#VALUE!	#VALUE!	D-pi	D-pi*								311	#VALUE!	B-unidentified*
80	146	0.01198	0.00014352	#VALUE!	#VALUE!	D-pi	D-pi*								312	#VALUE!	B-unidentified*
80	147	-0.01668	0.000278222	#VALUE!	#VALUE!	D-pi	D-pi*								323	#VALUE!	B-unidentified*
80	462	0.011	0.000121	#VALUE!	#VALUE!	D-pi	D-unidentified*								339	#VALUE!	B-unidentified*
81	115	-0.01396	0.000194882	#VALUE!	#VALUE!	D-pi	A-pi*								341	#VALUE!	B-unidentified*
81	116	0.07073	0.00500273	#VALUE!	#VALUE!	D-pi	B-pi*								344	#VALUE!	B-unidentified*
81	117	-0.03753	0.0014085	#VALUE!	#VALUE!	D-pi	A-pi*								345	#VALUE!	A-pi*
81	118	-0.05325	0.00283556	#VALUE!	#VALUE!	D-pi	B-pi*								350	#VALUE!	A-pi*
81	119	-0.01396	0.000194882	#VALUE!	#VALUE!	D-pi	A-pi*								366	#VALUE!	B-pi*
81	121	-0.01991	0.000396408	#VALUE!	#VALUE!	D-pi	D-pi*								381	#VALUE!	B-sigma*
81	122	-0.01266	0.000160276	#VALUE!	#VALUE!	D-pi	D-pi*								383	#VALUE!	B-sigma*
81	124	-0.05091	0.00259183	#VALUE!	#VALUE!	D-pi	D-pi*								385	#VALUE!	A-pi*
81	125	0.02366	0.000559796	#VALUE!	#VALUE!	D-pi	B-pi								423	#VALUE!	A-pi*
81	126	-0.02496	0.000623002	#VALUE!	#VALUE!	D-pi	B-pi								428	#VALUE!	B-pi*
81	127	-0.02394	0.000573124	#VALUE!	#VALUE!	D-pi	B-pi								430	#VALUE!	B-unidentified*
81	134	0.02109	0.000444788	#VALUE!	#VALUE!	D-pi	B-pi								436	#VALUE!	A-unidentified*
81	142	0.02011	0.000404412	#VALUE!	#VALUE!	D-pi	D-pi*								440	#VALUE!	A-unidentified*
81	145	0.03776	0.00142582	#VALUE!	#VALUE!	D-pi	D-pi*								461	#VALUE!	B-unidentified*
81	147	0.01916	0.000367106	#VALUE!	#VALUE!	D-pi	D-pi*								462	#VALUE!	D-unidentified*
81	187	-0.01309	0.000171348	#VALUE!	#VALUE!	D-pi	B-pi*								464	#VALUE!	B-unidentified*
81	209	0.01305	0.000170303	#VALUE!	#VALUE!	D-pi	D-pi*								465	#VALUE!	B-unidentified*
81	297	-0.01323	0.000175033	#VALUE!	#VALUE!	D-pi	B-pi*								473	#VALUE!	D-unidentified*
81	428	-0.01392	0.000193766	#VALUE!	#VALUE!	D-pi	B-pi*								499	#VALUE!	B-unidentified*
81	430	0.01752	0.00030695	#VALUE!	#VALUE!	D-pi	B-unidentified*								506	#VALUE!	D-unidentified*
81	436	-0.0103	0.00010609	#VALUE!	#VALUE!	D-pi	A-unidentified*
81	462	-0.02112	0.000446054	#VALUE!	#VALUE!	D-pi	D-unidentified*
81	464	-0.01245	0.000155002	#VALUE!	#VALUE!	D-pi	B-unidentified*
81	465	0.01022	0.000104448	#VALUE!	#VALUE!	D-pi	B-unidentified*
81	473	-0.01049	0.00011004	#VALUE!	#VALUE!	D-pi	D-unidentified*
82	116	0.03131	0.000980316	#VALUE!	#VALUE!	D-pi	B-pi*
82	117	-0.0186	0.00034596	#VALUE!	#VALUE!	D-pi	A-pi*
82	118	-0.02354	0.000554132	#VALUE!	#VALUE!	D-pi	B-pi*
82	121	-0.03586	0.00128594	#VALUE!	#VALUE!	D-pi	D-pi*
82	122	-0.02138	0.000457104	#VALUE!	#VALUE!	D-pi	D-pi*
82	124	-0.0253	0.00064009	#VALUE!	#VALUE!	D-pi	D-pi*
82	125	0.01138	0.000129504	#VALUE!	#VALUE!	D-pi	B-pi
82	126	-0.01147	0.000131561	#VALUE!	#VALUE!	D-pi	B-pi
82	127	-0.0111	0.00012321	#VALUE!	#VALUE!	D-pi	B-pi
82	134	0.01015	0.000103022	#VALUE!	#VALUE!	D-pi	B-pi
82	142	0.01821	0.000331604	#VALUE!	#VALUE!	D-pi	D-pi*
82	143	-0.01326	0.000175828	#VALUE!	#VALUE!	D-pi	D-pi*
82	145	0.02053	0.000421481	#VALUE!	#VALUE!	D-pi	D-pi*
82	146	-0.01395	0.000194603	#VALUE!	#VALUE!	D-pi	D-pi*
82	147	0.01724	0.000297218	#VALUE!	#VALUE!	D-pi	D-pi*
82	169	-0.0103	0.00010609	#VALUE!	#VALUE!	D-pi	D-lone pair*
82	462	-0.01153	0.000132941	#VALUE!	#VALUE!	D-pi	D-unidentified*
83	115	-0.01097	0.000120341	#VALUE!	#VALUE!	D-pi	A-pi*
83	116	0.05313	0.0028228	#VALUE!	#VALUE!	D-pi	B-pi*
83	117	-0.0294	0.00086436	#VALUE!	#VALUE!	D-pi	A-pi*
83	118	-0.03919	0.00153586	#VALUE!	#VALUE!	D-pi	B-pi*
83	119	-0.01106	0.000122324	#VALUE!	#VALUE!	D-pi	A-pi*
83	121	-0.02777	0.000771173	#VALUE!	#VALUE!	D-pi	D-pi*
83	122	-0.01644	0.000270274	#VALUE!	#VALUE!	D-pi	D-pi*
83	124	-0.04306	0.00185416	#VALUE!	#VALUE!	D-pi	D-pi*
83	125	0.01825	0.000333062	#VALUE!	#VALUE!	D-pi	B-pi
83	126	-0.01872	0.000350438	#VALUE!	#VALUE!	D-pi	B-pi
83	127	-0.0181	0.00032761	#VALUE!	#VALUE!	D-pi	B-pi
83	134	0.01629	0.000265364	#VALUE!	#VALUE!	D-pi	B-pi
83	142	0.02541	0.000645668	#VALUE!	#VALUE!	D-pi	D-pi*
83	143	-0.01187	0.000140897	#VALUE!	#VALUE!	D-pi	D-pi*
83	145	0.03544	0.00125599	#VALUE!	#VALUE!	D-pi	D-pi*
83	146	-0.01128	0.000127238	#VALUE!	#VALUE!	D-pi	D-pi*
83	147	0.02849	0.00081168	#VALUE!	#VALUE!	D-pi	D-pi*
83	169	-0.01307	0.000170825	#VALUE!	#VALUE!	D-pi	D-lone pair*
83	209	0.01322	0.000174768	#VALUE!	#VALUE!	D-pi	D-pi*
83	428	-0.01031	0.000106296	#VALUE!	#VALUE!	D-pi	B-pi*
83	430	0.01362	0.000185504	#VALUE!	#VALUE!	D-pi	B-unidentified*
83	462	-0.01945	0.000378302	#VALUE!	#VALUE!	D-pi	D-unidentified*
83	473	-0.01382	0.000190992	#VALUE!	#VALUE!	D-pi	D-unidentified*
84	115	-0.05889	0.00346803	#VALUE!	#VALUE!	B-pi	A-pi*
84	116	0.04255	0.0018105	#VALUE!	#VALUE!	B-pi	B-pi*
84	117	-0.1699	0.028866	#VALUE!	#VALUE!	B-pi	A-pi*
84	118	-0.0627	0.00393129	#VALUE!	#VALUE!	B-pi	B-pi*
84	119	-0.05824	0.0033919	#VALUE!	#VALUE!	B-pi	A-pi*
84	124	-0.01218	0.000148352	#VALUE!	#VALUE!	B-pi	D-pi*
84	125	0.10741	0.0115369	#VALUE!	#VALUE!	B-pi	B-pi
84	126	-0.0564	0.00318096	#VALUE!	#VALUE!	B-pi	B-pi
84	127	-0.0504	0.00254016	#VALUE!	#VALUE!	B-pi	B-pi
84	134	0.07647	0.00584766	#VALUE!	#VALUE!	B-pi	B-pi
84	145	0.01095	0.000119902	#VALUE!	#VALUE!	B-pi	D-pi*
84	187	-0.04302	0.00185072	#VALUE!	#VALUE!	B-pi	B-pi*
84	224	0.01554	0.000241492	#VALUE!	#VALUE!	B-pi	B-pi*
84	225	0.01613	0.000260177	#VALUE!	#VALUE!	B-pi	B-pi*
84	234	0.01585	0.000251223	#VALUE!	#VALUE!	B-pi	B-pi*
84	239	0.0182	0.00033124	#VALUE!	#VALUE!	B-pi	B-pi*
84	254	0.0135	0.00018225	#VALUE!	#VALUE!	B-pi	B-pi*
84	295	-0.02391	0.000571688	#VALUE!	#VALUE!	B-pi	B-pi*
84	299	-0.02421	0.000586124	#VALUE!	#VALUE!	B-pi	B-pi*
84	309	-0.0102	0.00010404	#VALUE!	#VALUE!	B-pi	B-unidentified*
84	311	-0.01028	0.000105678	#VALUE!	#VALUE!	B-pi	B-unidentified*
84	312	0.01164	0.00013549	#VALUE!	#VALUE!	B-pi	B-unidentified*
84	323	-0.01106	0.000122324	#VALUE!	#VALUE!	B-pi	B-unidentified*
84	385	0.01773	0.000314353	#VALUE!	#VALUE!	B-pi	A-pi*
84	428	-0.01601	0.00025632	#VALUE!	#VALUE!	B-pi	B-pi*
84	430	0.0103	0.00010609	#VALUE!	#VALUE!	B-pi	B-unidentified*
84	436	-0.04426	0.00195895	#VALUE!	#VALUE!	B-pi	A-unidentified*
84	440	-0.01606	0.000257924	#VALUE!	#VALUE!	B-pi	A-unidentified*
84	464	-0.02979	0.000887444	#VALUE!	#VALUE!	B-pi	B-unidentified*
84	465	0.0414	0.00171396	#VALUE!	#VALUE!	B-pi	B-unidentified*
85	115	0.01122	0.000125888	#VALUE!	#VALUE!	B-pi	A-pi*
85	117	0.02622	0.000687488	#VALUE!	#VALUE!	B-pi	A-pi*
85	125	-0.01157	0.000133865	#VALUE!	#VALUE!	B-pi	B-pi
85	126	0.02863	0.000819677	#VALUE!	#VALUE!	B-pi	B-pi
85	127	0.02674	0.000715028	#VALUE!	#VALUE!	B-pi	B-pi
85	134	-0.01029	0.000105884	#VALUE!	#VALUE!	B-pi	B-pi
85	187	0.01401	0.00019628	#VALUE!	#VALUE!	B-pi	B-pi*
85	190	0.01245	0.000155002	#VALUE!	#VALUE!	B-pi	B-pi*
85	191	-0.01557	0.000242425	#VALUE!	#VALUE!	B-pi	B-pi*
85	464	0.01641	0.000269288	#VALUE!	#VALUE!	B-pi	B-unidentified*
86	115	-0.05938	0.00352598	#VALUE!	#VALUE!	B-pi	A-pi*
86	116	0.07074	0.00500415	#VALUE!	#VALUE!	B-pi	B-pi*
86	117	-0.16375	0.0268141	#VALUE!	#VALUE!	B-pi	A-pi*
86	118	-0.12044	0.0145058	#VALUE!	#VALUE!	B-pi	B-pi*
86	119	-0.057	0.003249	#VALUE!	#VALUE!	B-pi	A-pi*
86	121	-0.01017	0.000103429	#VALUE!	#VALUE!	B-pi	D-pi*
86	124	-0.02012	0.000404814	#VALUE!	#VALUE!	B-pi	D-pi*
86	125	0.11583	0.0134166	#VALUE!	#VALUE!	B-pi	B-pi
86	126	-0.12553	0.0157578	#VALUE!	#VALUE!	B-pi	B-pi
86	127	-0.10054	0.0101083	#VALUE!	#VALUE!	B-pi	B-pi
86	128	0.013	0.000169	#VALUE!	#VALUE!	B-pi	B-sigma*
86	129	0.01294	0.000167444	#VALUE!	#VALUE!	B-pi	B-sigma*
86	134	0.09999	0.009998	#VALUE!	#VALUE!	B-pi	B-pi
86	142	0.01005	0.000101003	#VALUE!	#VALUE!	B-pi	D-pi*
86	145	0.01804	0.000325442	#VALUE!	#VALUE!	B-pi	D-pi*
86	187	-0.06493	0.0042159	#VALUE!	#VALUE!	B-pi	B-pi*
86	201	0.01821	0.000331604	#VALUE!	#VALUE!	B-pi	B-sigma*
86	202	0.01808	0.000326886	#VALUE!	#VALUE!	B-pi	B-sigma*
86	224	0.01712	0.000293094	#VALUE!	#VALUE!	B-pi	B-pi*
86	225	0.02321	0.000538704	#VALUE!	#VALUE!	B-pi	B-pi*
86	233	0.01079	0.000116424	#VALUE!	#VALUE!	B-pi	B-pi*
86	234	0.01636	0.00026765	#VALUE!	#VALUE!	B-pi	B-pi*
86	239	0.01673	0.000279893	#VALUE!	#VALUE!	B-pi	B-pi*
86	254	0.02291	0.000524868	#VALUE!	#VALUE!	B-pi	B-pi*
86	295	-0.03645	0.0013286	#VALUE!	#VALUE!	B-pi	B-pi*
86	299	-0.02219	0.000492396	#VALUE!	#VALUE!	B-pi	B-pi*
86	309	-0.01922	0.000369408	#VALUE!	#VALUE!	B-pi	B-unidentified*
86	311	-0.02264	0.00051257	#VALUE!	#VALUE!	B-pi	B-unidentified*
86	312	0.01411	0.000199092	#VALUE!	#VALUE!	B-pi	B-unidentified*
86	323	-0.01604	0.000257282	#VALUE!	#VALUE!	B-pi	B-unidentified*
86	339	-0.01398	0.00019544	#VALUE!	#VALUE!	B-pi	B-unidentified*
86	341	0.0123	0.00015129	#VALUE!	#VALUE!	B-pi	B-unidentified*
86	344	-0.01238	0.000153264	#VALUE!	#VALUE!	B-pi	B-unidentified*
86	385	0.01837	0.000337457	#VALUE!	#VALUE!	B-pi	A-pi*
86	428	-0.03072	0.000943718	#VALUE!	#VALUE!	B-pi	B-pi*
86	430	0.01668	0.000278222	#VALUE!	#VALUE!	B-pi	B-unidentified*
86	436	-0.0439	0.00192721	#VALUE!	#VALUE!	B-pi	A-unidentified*
86	440	-0.01575	0.000248063	#VALUE!	#VALUE!	B-pi	A-unidentified*
86	464	-0.05742	0.00329706	#VALUE!	#VALUE!	B-pi	B-unidentified*
86	465	0.04885	0.00238632	#VALUE!	#VALUE!	B-pi	B-unidentified*
86	499	-0.01217	0.000148109	#VALUE!	#VALUE!	B-pi	B-unidentified*
87	118	0.01194	0.000142564	#VALUE!	#VALUE!	B-pi	B-pi*
88	115	0.06189	0.00383037	#VALUE!	#VALUE!	B-pi	A-pi*
88	116	-0.07322	0.00536117	#VALUE!	#VALUE!	B-pi	B-pi*
88	117	0.17069	0.0291351	#VALUE!	#VALUE!	B-pi	A-pi*
88	118	0.12504	0.015635	#VALUE!	#VALUE!	B-pi	B-pi*
88	119	0.0594	0.00352836	#VALUE!	#VALUE!	B-pi	A-pi*
88	121	0.01047	0.000109621	#VALUE!	#VALUE!	B-pi	D-pi*
88	124	0.02091	0.000437228	#VALUE!	#VALUE!	B-pi	D-pi*
88	125	-0.11759	0.0138274	#VALUE!	#VALUE!	B-pi	B-pi
88	126	0.11205	0.0125552	#VALUE!	#VALUE!	B-pi	B-pi
88	127	0.12406	0.0153909	#VALUE!	#VALUE!	B-pi	B-pi
88	128	-0.01408	0.000198246	#VALUE!	#VALUE!	B-pi	B-sigma*
88	129	-0.01295	0.000167702	#VALUE!	#VALUE!	B-pi	B-sigma*
88	134	-0.10758	0.0115735	#VALUE!	#VALUE!	B-pi	B-pi
88	142	-0.0104	0.00010816	#VALUE!	#VALUE!	B-pi	D-pi*
88	145	-0.01857	0.000344845	#VALUE!	#VALUE!	B-pi	D-pi*
88	147	-0.01004	0.000100802	#VALUE!	#VALUE!	B-pi	D-pi*
88	187	0.06774	0.00458871	#VALUE!	#VALUE!	B-pi	B-pi*
88	190	0.01009	0.000101808	#VALUE!	#VALUE!	B-pi	B-pi*
88	201	-0.01976	0.000390458	#VALUE!	#VALUE!	B-pi	B-sigma*
88	202	-0.01808	0.000326886	#VALUE!	#VALUE!	B-pi	B-sigma*
88	224	-0.02378	0.000565488	#VALUE!	#VALUE!	B-pi	B-pi*
88	225	-0.01848	0.00034151	#VALUE!	#VALUE!	B-pi	B-pi*
88	233	-0.01126	0.000126788	#VALUE!	#VALUE!	B-pi	B-pi*
88	234	-0.01767	0.000312229	#VALUE!	#VALUE!	B-pi	B-pi*
88	239	-0.01691	0.000285948	#VALUE!	#VALUE!	B-pi	B-pi*
88	254	-0.02394	0.000573124	#VALUE!	#VALUE!	B-pi	B-pi*
88	295	0.03602	0.00129744	#VALUE!	#VALUE!	B-pi	B-pi*
88	299	0.02322	0.000539168	#VALUE!	#VALUE!	B-pi	B-pi*
88	309	0.0236	0.00055696	#VALUE!	#VALUE!	B-pi	B-unidentified*
88	311	0.02022	0.000408848	#VALUE!	#VALUE!	B-pi	B-unidentified*
88	312	-0.01459	0.000212868	#VALUE!	#VALUE!	B-pi	B-unidentified*
88	323	0.02061	0.000424772	#VALUE!	#VALUE!	B-pi	B-unidentified*
88	339	0.01453	0.000211121	#VALUE!	#VALUE!	B-pi	B-unidentified*
88	341	-0.01172	0.000137358	#VALUE!	#VALUE!	B-pi	B-unidentified*
88	344	0.01404	0.000197122	#VALUE!	#VALUE!	B-pi	B-unidentified*
88	385	-0.01915	0.000366722	#VALUE!	#VALUE!	B-pi	A-pi*
88	428	0.032	0.001024	#VALUE!	#VALUE!	B-pi	B-pi*
88	430	-0.01727	0.000298253	#VALUE!	#VALUE!	B-pi	B-unidentified*
88	436	0.04575	0.00209306	#VALUE!	#VALUE!	B-pi	A-unidentified*
88	440	0.01642	0.000269616	#VALUE!	#VALUE!	B-pi	A-unidentified*
88	464	0.06036	0.00364333	#VALUE!	#VALUE!	B-pi	B-unidentified*
88	465	-0.05079	0.00257962	#VALUE!	#VALUE!	B-pi	B-unidentified*
88	499	0.01194	0.000142564	#VALUE!	#VALUE!	B-pi	B-unidentified*
90	115	-0.06466	0.00418092	#VALUE!	#VALUE!	B-pi	A-pi*
90	116	0.04667	0.00217809	#VALUE!	#VALUE!	B-pi	B-pi*
90	117	-0.1868	0.0348942	#VALUE!	#VALUE!	B-pi	A-pi*
90	118	-0.06897	0.00475686	#VALUE!	#VALUE!	B-pi	B-pi*
90	119	-0.06395	0.0040896	#VALUE!	#VALUE!	B-pi	A-pi*
90	124	-0.01349	0.00018198	#VALUE!	#VALUE!	B-pi	D-pi*
90	125	0.09814	0.00963146	#VALUE!	#VALUE!	B-pi	B-pi
90	126	-0.05866	0.003441	#VALUE!	#VALUE!	B-pi	B-pi
90	127	-0.05885	0.00346332	#VALUE!	#VALUE!	B-pi	B-pi
90	134	0.10529	0.011086	#VALUE!	#VALUE!	B-pi	B-pi
90	145	0.01195	0.000142803	#VALUE!	#VALUE!	B-pi	D-pi*
90	187	-0.04739	0.00224581	#VALUE!	#VALUE!	B-pi	B-pi*
90	224	0.01774	0.000314708	#VALUE!	#VALUE!	B-pi	B-pi*
90	225	0.01721	0.000296184	#VALUE!	#VALUE!	B-pi	B-pi*
90	234	0.01992	0.000396806	#VALUE!	#VALUE!	B-pi	B-pi*
90	239	0.01808	0.000326886	#VALUE!	#VALUE!	B-pi	B-pi*
90	254	0.01486	0.00022082	#VALUE!	#VALUE!	B-pi	B-pi*
90	295	-0.0256	0.00065536	#VALUE!	#VALUE!	B-pi	B-pi*
90	299	-0.02353	0.000553661	#VALUE!	#VALUE!	B-pi	B-pi*
90	309	-0.01133	0.000128369	#VALUE!	#VALUE!	B-pi	B-unidentified*
90	311	-0.01126	0.000126788	#VALUE!	#VALUE!	B-pi	B-unidentified*
90	312	0.0177	0.00031329	#VALUE!	#VALUE!	B-pi	B-unidentified*
90	323	-0.01393	0.000194045	#VALUE!	#VALUE!	B-pi	B-unidentified*
90	345	0.01091	0.000119028	#VALUE!	#VALUE!	B-pi	A-pi*
90	385	0.01947	0.000379081	#VALUE!	#VALUE!	B-pi	A-pi*
90	423	0.01074	0.000115348	#VALUE!	#VALUE!	B-pi	A-pi*
90	428	-0.01762	0.000310464	#VALUE!	#VALUE!	B-pi	B-pi*
90	430	0.01134	0.000128596	#VALUE!	#VALUE!	B-pi	B-unidentified*
90	436	-0.04862	0.0023639	#VALUE!	#VALUE!	B-pi	A-unidentified*
90	440	-0.01764	0.00031117	#VALUE!	#VALUE!	B-pi	A-unidentified*
90	464	-0.0325	0.00105625	#VALUE!	#VALUE!	B-pi	B-unidentified*
90	465	0.04575	0.00209306	#VALUE!	#VALUE!	B-pi	B-unidentified*
91	115	0.01411	0.000199092	#VALUE!	#VALUE!	D-pi	A-pi*
91	116	-0.07455	0.0055577	#VALUE!	#VALUE!	D-pi	B-pi*
91	117	0.03788	0.00143489	#VALUE!	#VALUE!	D-pi	A-pi*
91	118	0.05442	0.00296154	#VALUE!	#VALUE!	D-pi	B-pi*
91	119	0.01412	0.000199374	#VALUE!	#VALUE!	D-pi	A-pi*
91	121	0.02227	0.000495953	#VALUE!	#VALUE!	D-pi	D-pi*
91	122	0.01411	0.000199092	#VALUE!	#VALUE!	D-pi	D-pi*
91	124	0.0493	0.00243049	#VALUE!	#VALUE!	D-pi	D-pi*
91	125	-0.02387	0.000569777	#VALUE!	#VALUE!	D-pi	B-pi
91	126	0.0252	0.00063504	#VALUE!	#VALUE!	D-pi	B-pi
91	127	0.02394	0.000573124	#VALUE!	#VALUE!	D-pi	B-pi
91	134	-0.02117	0.000448169	#VALUE!	#VALUE!	D-pi	B-pi
91	142	-0.02166	0.000469156	#VALUE!	#VALUE!	D-pi	D-pi*
91	145	-0.04586	0.00210314	#VALUE!	#VALUE!	D-pi	D-pi*
91	147	-0.02135	0.000455823	#VALUE!	#VALUE!	D-pi	D-pi*
91	169	0.01027	0.000105473	#VALUE!	#VALUE!	D-pi	D-lone pair*
91	187	0.01313	0.000172397	#VALUE!	#VALUE!	D-pi	B-pi*
91	209	-0.01431	0.000204776	#VALUE!	#VALUE!	D-pi	D-pi*
91	297	0.01396	0.000194882	#VALUE!	#VALUE!	D-pi	B-pi*
91	428	0.01426	0.000203348	#VALUE!	#VALUE!	D-pi	B-pi*
91	430	-0.01856	0.000344474	#VALUE!	#VALUE!	D-pi	B-unidentified*
91	436	0.0104	0.00010816	#VALUE!	#VALUE!	D-pi	A-unidentified*
91	462	0.02352	0.00055319	#VALUE!	#VALUE!	D-pi	D-unidentified*
91	464	0.01252	0.00015675	#VALUE!	#VALUE!	D-pi	B-unidentified*
91	465	-0.01029	0.000105884	#VALUE!	#VALUE!	D-pi	B-unidentified*
91	473	0.0115	0.00013225	#VALUE!	#VALUE!	D-pi	D-unidentified*
105	115	-0.0129	0.00016641	#VALUE!	#VALUE!	A-pi	A-pi*
105	117	-0.04121	0.00169826	#VALUE!	#VALUE!	A-pi	A-pi*
105	118	-0.01202	0.00014448	#VALUE!	#VALUE!	A-pi	B-pi*
105	119	-0.04043	0.00163458	#VALUE!	#VALUE!	A-pi	A-pi*
105	125	0.01417	0.000200789	#VALUE!	#VALUE!	A-pi	B-pi
105	126	-0.01002	0.0001004	#VALUE!	#VALUE!	A-pi	B-pi
105	134	0.01261	0.000159012	#VALUE!	#VALUE!	A-pi	B-pi
105	260	0.01006	0.000101204	#VALUE!	#VALUE!	A-pi	A-pi*
105	436	-0.01149	0.00013202	#VALUE!	#VALUE!	A-pi	A-unidentified*
107	116	0.02368	0.000560742	#VALUE!	#VALUE!	D-pi	B-pi*
107	117	-0.0148	0.00021904	#VALUE!	#VALUE!	D-pi	A-pi*
107	118	-0.01812	0.000328334	#VALUE!	#VALUE!	D-pi	B-pi*
107	121	-0.02809	0.000789048	#VALUE!	#VALUE!	D-pi	D-pi*
107	122	-0.0174	0.00030276	#VALUE!	#VALUE!	D-pi	D-pi*
107	124	-0.01845	0.000340403	#VALUE!	#VALUE!	D-pi	D-pi*
107	142	0.01198	0.00014352	#VALUE!	#VALUE!	D-pi	D-pi*
107	145	0.01495	0.000223502	#VALUE!	#VALUE!	D-pi	D-pi*
107	147	0.01148	0.00013179	#VALUE!	#VALUE!	D-pi	D-pi*
108	116	-0.02071	0.000428904	#VALUE!	#VALUE!	D-pi	B-pi*
108	117	0.01118	0.000124992	#VALUE!	#VALUE!	D-pi	A-pi*
108	118	0.01582	0.000250272	#VALUE!	#VALUE!	D-pi	B-pi*
108	124	0.01388	0.000192654	#VALUE!	#VALUE!	D-pi	D-pi*
108	145	-0.01163	0.000135257	#VALUE!	#VALUE!	D-pi	D-pi*
109	115	-0.06424	0.00412678	#VALUE!	#VALUE!	B-pi	A-pi*
109	116	0.16052	0.0257667	#VALUE!	#VALUE!	B-pi	B-pi*
109	117	-0.17597	0.0309654	#VALUE!	#VALUE!	B-pi	A-pi*
109	118	-0.24433	0.0596971	#VALUE!	#VALUE!	B-pi	B-pi*
109	119	-0.06313	0.0039854	#VALUE!	#VALUE!	B-pi	A-pi*
109	121	-0.02223	0.000494173	#VALUE!	#VALUE!	B-pi	D-pi*
109	122	-0.01427	0.000203633	#VALUE!	#VALUE!	B-pi	D-pi*
109	124	-0.0479	0.00229441	#VALUE!	#VALUE!	B-pi	D-pi*
109	125	0.11739	0.0137804	#VALUE!	#VALUE!	B-pi	B-pi
109	126	-0.13579	0.0184389	#VALUE!	#VALUE!	B-pi	B-pi
109	127	-0.12931	0.0167211	#VALUE!	#VALUE!	B-pi	B-pi
109	128	0.02144	0.000459674	#VALUE!	#VALUE!	B-pi	B-sigma*
109	129	0.02034	0.000413716	#VALUE!	#VALUE!	B-pi	B-sigma*
109	134	0.10454	0.0109286	#VALUE!	#VALUE!	B-pi	B-pi
109	142	0.0221	0.00048841	#VALUE!	#VALUE!	B-pi	D-pi*
109	145	0.04166	0.00173556	#VALUE!	#VALUE!	B-pi	D-pi*
109	147	0.02155	0.000464402	#VALUE!	#VALUE!	B-pi	D-pi*
109	187	-0.06812	0.00464033	#VALUE!	#VALUE!	B-pi	B-pi*
109	190	-0.01125	0.000126562	#VALUE!	#VALUE!	B-pi	B-pi*
109	193	0.02213	0.000489737	#VALUE!	#VALUE!	B-pi	B-pi*
109	201	0.02651	0.00070278	#VALUE!	#VALUE!	B-pi	B-sigma*
109	202	0.02474	0.000612068	#VALUE!	#VALUE!	B-pi	B-sigma*
109	209	0.01498	0.0002244	#VALUE!	#VALUE!	B-pi	D-pi*
109	224	0.01523	0.000231953	#VALUE!	#VALUE!	B-pi	B-pi*
109	225	0.016	0.000256	#VALUE!	#VALUE!	B-pi	B-pi*
109	233	0.01738	0.000302064	#VALUE!	#VALUE!	B-pi	B-pi*
109	234	0.01603	0.000256961	#VALUE!	#VALUE!	B-pi	B-pi*
109	239	0.0157	0.00024649	#VALUE!	#VALUE!	B-pi	B-pi*
109	254	0.02042	0.000416976	#VALUE!	#VALUE!	B-pi	B-pi*
109	295	-0.03651	0.00133298	#VALUE!	#VALUE!	B-pi	B-pi*
109	297	-0.01549	0.00023994	#VALUE!	#VALUE!	B-pi	B-pi*
109	299	-0.02437	0.000593897	#VALUE!	#VALUE!	B-pi	B-pi*
109	309	-0.02983	0.000889829	#VALUE!	#VALUE!	B-pi	B-unidentified*
109	311	-0.02957	0.000874385	#VALUE!	#VALUE!	B-pi	B-unidentified*
109	312	0.01545	0.000238703	#VALUE!	#VALUE!	B-pi	B-unidentified*
109	323	-0.0188	0.00035344	#VALUE!	#VALUE!	B-pi	B-unidentified*
109	339	-0.01935	0.000374422	#VALUE!	#VALUE!	B-pi	B-unidentified*
109	341	0.01066	0.000113636	#VALUE!	#VALUE!	B-pi	B-unidentified*
109	344	-0.01275	0.000162562	#VALUE!	#VALUE!	B-pi	B-unidentified*
109	345	0.01038	0.000107744	#VALUE!	#VALUE!	B-pi	A-pi*
109	366	0.01079	0.000116424	#VALUE!	#VALUE!	B-pi	B-pi*
109	381	-0.01173	0.000137593	#VALUE!	#VALUE!	B-pi	B-sigma*
109	383	-0.01089	0.000118592	#VALUE!	#VALUE!	B-pi	B-sigma*
109	385	0.01965	0.000386123	#VALUE!	#VALUE!	B-pi	A-pi*
109	428	-0.05888	0.00346685	#VALUE!	#VALUE!	B-pi	B-pi*
109	430	0.03763	0.00141602	#VALUE!	#VALUE!	B-pi	B-unidentified*
109	436	-0.04766	0.00227148	#VALUE!	#VALUE!	B-pi	A-unidentified*
109	440	-0.0175	0.00030625	#VALUE!	#VALUE!	B-pi	A-unidentified*
109	462	-0.02216	0.000491066	#VALUE!	#VALUE!	B-pi	D-unidentified*
109	464	-0.06612	0.00437185	#VALUE!	#VALUE!	B-pi	B-unidentified*
109	465	0.05053	0.00255328	#VALUE!	#VALUE!	B-pi	B-unidentified*
109	473	-0.01131	0.000127916	#VALUE!	#VALUE!	B-pi	D-unidentified*
109	499	-0.01382	0.000190992	#VALUE!	#VALUE!	B-pi	B-unidentified*
110	115	0.08638	0.0074615	#VALUE!	#VALUE!	A-pi	A-pi*
110	116	-0.03316	0.00109959	#VALUE!	#VALUE!	A-pi	B-pi*
110	117	0.20122	0.0404895	#VALUE!	#VALUE!	A-pi	A-pi*
110	118	0.04869	0.00237072	#VALUE!	#VALUE!	A-pi	B-pi*
110	119	0.09253	0.0085618	#VALUE!	#VALUE!	A-pi	A-pi*
110	125	-0.06225	0.00387506	#VALUE!	#VALUE!	A-pi	B-pi
110	126	0.04227	0.00178675	#VALUE!	#VALUE!	A-pi	B-pi
110	127	0.0401	0.00160801	#VALUE!	#VALUE!	A-pi	B-pi
110	134	-0.05536	0.00306473	#VALUE!	#VALUE!	A-pi	B-pi
110	183	-0.01243	0.000154505	#VALUE!	#VALUE!	A-pi	A-lone pair*
110	184	0.01192	0.000142086	#VALUE!	#VALUE!	A-pi	A-lone pair*
110	187	0.02819	0.000794676	#VALUE!	#VALUE!	A-pi	B-pi*
110	224	-0.01169	0.000136656	#VALUE!	#VALUE!	A-pi	B-pi*
110	225	-0.01173	0.000137593	#VALUE!	#VALUE!	A-pi	B-pi*
110	234	-0.0115	0.00013225	#VALUE!	#VALUE!	A-pi	B-pi*
110	239	-0.01164	0.00013549	#VALUE!	#VALUE!	A-pi	B-pi*
110	242	-0.02606	0.000679124	#VALUE!	#VALUE!	A-pi	A-pi*
110	250	0.01477	0.000218153	#VALUE!	#VALUE!	A-pi	A-pi*
110	254	-0.01089	0.000118592	#VALUE!	#VALUE!	A-pi	B-pi*
110	295	0.01616	0.000261146	#VALUE!	#VALUE!	A-pi	B-pi*
110	299	0.02182	0.000476112	#VALUE!	#VALUE!	A-pi	B-pi*
110	312	-0.01317	0.000173449	#VALUE!	#VALUE!	A-pi	B-unidentified*
110	345	-0.0169	0.00028561	#VALUE!	#VALUE!	A-pi	A-pi*
110	350	0.01249	0.000156	#VALUE!	#VALUE!	A-pi	A-pi*
110	385	-0.02651	0.00070278	#VALUE!	#VALUE!	A-pi	A-pi*
110	423	-0.0163	0.00026569	#VALUE!	#VALUE!	A-pi	A-pi*
110	428	0.01262	0.000159264	#VALUE!	#VALUE!	A-pi	B-pi*
110	436	0.05043	0.00254318	#VALUE!	#VALUE!	A-pi	A-unidentified*
110	440	0.02479	0.000614544	#VALUE!	#VALUE!	A-pi	A-unidentified*
110	464	0.02281	0.000520296	#VALUE!	#VALUE!	A-pi	B-unidentified*
110	465	-0.0262	0.00068644	#VALUE!	#VALUE!	A-pi	B-unidentified*
111	115	-0.05405	0.0029214	#VALUE!	#VALUE!	A-pi	A-pi*
111	116	0.01322	0.000174768	#VALUE!	#VALUE!	A-pi	B-pi*
111	117	-0.06418	0.00411907	#VALUE!	#VALUE!	A-pi	A-pi*
111	118	-0.01879	0.000353064	#VALUE!	#VALUE!	A-pi	B-pi*
111	119	-0.02156	0.000464834	#VALUE!	#VALUE!	A-pi	A-pi*
111	125	0.0224	0.00050176	#VALUE!	#VALUE!	A-pi	B-pi
111	126	-0.01504	0.000226202	#VALUE!	#VALUE!	A-pi	B-pi
111	127	-0.01429	0.000204204	#VALUE!	#VALUE!	A-pi	B-pi
111	134	0.01994	0.000397604	#VALUE!	#VALUE!	A-pi	B-pi
111	187	-0.01057	0.000111725	#VALUE!	#VALUE!	A-pi	B-pi*
111	385	0.01444	0.000208514	#VALUE!	#VALUE!	A-pi	A-pi*
111	436	-0.01727	0.000298253	#VALUE!	#VALUE!	A-pi	A-unidentified*
112	115	-0.04153	0.00172474	#VALUE!	#VALUE!	B-pi	A-pi*
112	116	0.17825	0.0317731	#VALUE!	#VALUE!	B-pi	B-pi*
112	117	-0.11263	0.0126855	#VALUE!	#VALUE!	B-pi	A-pi*
112	118	-0.16959	0.0287608	#VALUE!	#VALUE!	B-pi	B-pi*
112	119	-0.04112	0.00169085	#VALUE!	#VALUE!	B-pi	A-pi*
112	121	-0.02536	0.00064313	#VALUE!	#VALUE!	B-pi	D-pi*
112	122	-0.01637	0.000267977	#VALUE!	#VALUE!	B-pi	D-pi*
112	124	-0.0605	0.00366025	#VALUE!	#VALUE!	B-pi	D-pi*
112	125	0.07309	0.00534215	#VALUE!	#VALUE!	B-pi	B-pi
112	126	-0.07915	0.00626472	#VALUE!	#VALUE!	B-pi	B-pi
112	127	-0.07567	0.00572595	#VALUE!	#VALUE!	B-pi	B-pi
112	128	0.01011	0.000102212	#VALUE!	#VALUE!	B-pi	B-sigma*
112	134	0.0651	0.00423801	#VALUE!	#VALUE!	B-pi	B-pi
112	142	0.02649	0.00070172	#VALUE!	#VALUE!	B-pi	D-pi*
112	145	0.05185	0.00268842	#VALUE!	#VALUE!	B-pi	D-pi*
112	147	0.02567	0.000658949	#VALUE!	#VALUE!	B-pi	D-pi*
112	169	-0.01189	0.000141372	#VALUE!	#VALUE!	B-pi	D-lone pair*
112	177	0.01273	0.000162053	#VALUE!	#VALUE!	B-pi	B-pi*
112	187	-0.0411	0.00168921	#VALUE!	#VALUE!	B-pi	B-pi*
112	193	0.02087	0.000435557	#VALUE!	#VALUE!	B-pi	B-pi*
112	201	0.01586	0.00025154	#VALUE!	#VALUE!	B-pi	B-sigma*
112	202	0.0144	0.00020736	#VALUE!	#VALUE!	B-pi	B-sigma*
112	209	0.01762	0.000310464	#VALUE!	#VALUE!	B-pi	D-pi*
112	235	0.01109	0.000122988	#VALUE!	#VALUE!	B-pi	D-pi*
112	295	-0.02317	0.000536849	#VALUE!	#VALUE!	B-pi	B-pi*
112	297	-0.01997	0.000398801	#VALUE!	#VALUE!	B-pi	B-pi*
112	299	-0.01552	0.00024087	#VALUE!	#VALUE!	B-pi	B-pi*
112	309	-0.01698	0.00028832	#VALUE!	#VALUE!	B-pi	B-unidentified*
112	311	-0.01672	0.000279558	#VALUE!	#VALUE!	B-pi	B-unidentified*
112	323	-0.01197	0.000143281	#VALUE!	#VALUE!	B-pi	B-unidentified*
112	339	-0.01097	0.000120341	#VALUE!	#VALUE!	B-pi	B-unidentified*
112	366	0.01183	0.000139949	#VALUE!	#VALUE!	B-pi	B-pi*
112	385	0.01267	0.000160529	#VALUE!	#VALUE!	B-pi	A-pi*
112	428	-0.04135	0.00170982	#VALUE!	#VALUE!	B-pi	B-pi*
112	430	0.04025	0.00162006	#VALUE!	#VALUE!	B-pi	B-unidentified*
112	436	-0.03065	0.000939423	#VALUE!	#VALUE!	B-pi	A-unidentified*
112	440	-0.01143	0.000130645	#VALUE!	#VALUE!	B-pi	A-unidentified*
112	462	-0.02793	0.000780085	#VALUE!	#VALUE!	B-pi	D-unidentified*
112	464	-0.03904	0.00152412	#VALUE!	#VALUE!	B-pi	B-unidentified*
112	465	0.03159	0.000997928	#VALUE!	#VALUE!	B-pi	B-unidentified*
112	473	-0.01366	0.000186596	#VALUE!	#VALUE!	B-pi	D-unidentified*
112	506	-0.01011	0.000102212	#VALUE!	#VALUE!	B-pi	D-unidentified*
							0
			0.95452

## Sheet: CT-CFA
Initial	Final	CI	CI^2	Initial MO	Final MO	Inital type	Final type			Initial	MO	Type			Final	MO	Type			Initial type	Final type	CI^2	n
37	186	0.0172	0.00029584	#VALUE!	#VALUE!	A-sigma	A-sigma*			37	#VALUE!	A-sigma			113	#VALUE!	A-pi*			A	A*	0.091944	29
41	179	0.01037	0.000107537	#VALUE!	#VALUE!	B-sigma	B-sigma*			41	#VALUE!	B-sigma			114	#VALUE!	A-pi*			A	B*	0.0210041	30
50	174	0.01147	0.000131561	#VALUE!	#VALUE!	B-sigma	B-sigma*			50	#VALUE!	B-sigma			115	#VALUE!	A-pi*			A	D*	0.000105678	1
54	167	-0.01246	0.000155252	#VALUE!	#VALUE!	B-sigma	B-sigma*			54	#VALUE!	B-sigma			116	#VALUE!	D-pi*			B	A*	0.203436	50
56	165	-0.0172	0.00029584	#VALUE!	#VALUE!	B-sigma	B-sigma*			56	#VALUE!	B-sigma			117	#VALUE!	D-pi*			B	B*	0.47471	288
57	164	-0.01706	0.000291044	#VALUE!	#VALUE!	B-sigma	B-sigma*			57	#VALUE!	B-sigma			118	#VALUE!	B-pi*			B	D*	0.0232701	54
60	163	0.01219	0.000148596	#VALUE!	#VALUE!	A-sigma	A-sigma*			60	#VALUE!	A-sigma			119	#VALUE!	B-pi*			D	A*	0.00690004	17
62	162	-0.0103	0.00010609	#VALUE!	#VALUE!	B-sigma	B-sigma*			62	#VALUE!	B-sigma			120	#VALUE!	D-pi*			D	B*	0.0446095	92
64	158	-0.012	0.000144	#VALUE!	#VALUE!	A-sigma	A-sigma*			64	#VALUE!	A-sigma			122	#VALUE!	D-pi*			D	D*	0.0751777	109
65	157	0.02044	0.000417794	#VALUE!	#VALUE!	B-sigma	B-sigma*			65	#VALUE!	B-sigma			123	#VALUE!	B-pi*					0.941157	670
66	156	-0.02069	0.000428076	#VALUE!	#VALUE!	B-sigma	B-sigma*			66	#VALUE!	B-sigma			124	#VALUE!	B-pi*
68	155	-0.01009	0.000101808	#VALUE!	#VALUE!	B-sigma	B-sigma*			68	#VALUE!	B-sigma			132	#VALUE!	B-pi*
69	154	0.01504	0.000226202	#VALUE!	#VALUE!	B-sigma	B-sigma*			69	#VALUE!	B-sigma			143	#VALUE!	B-pi*
70	184	0.01073	0.000115133	#VALUE!	#VALUE!	A-lone pair	A-lone pai*			70	#VALUE!	A-lone pair			144	#VALUE!	B-pi*
71	113	-0.01046	0.000109412	#VALUE!	#VALUE!	D-pi	A-pi*			71	#VALUE!	D-pi			145	#VALUE!	B-pi*
71	114	0.02829	0.000800324	#VALUE!	#VALUE!	D-pi	A-pi*			72	#VALUE!	D-pi			146	#VALUE!	D-pi*
71	115	-0.01048	0.00010983	#VALUE!	#VALUE!	D-pi	A-pi*			73	#VALUE!	B-pi			147	#VALUE!	D-pi*
71	116	-0.03911	0.00152959	#VALUE!	#VALUE!	D-pi	D-pi*			74	#VALUE!	B-pi			148	#VALUE!	B-pi*
71	117	-0.01545	0.000238703	#VALUE!	#VALUE!	D-pi	D-pi*			75	#VALUE!	D-pi			149	#VALUE!	B-pi*
71	120	-0.02428	0.000589518	#VALUE!	#VALUE!	D-pi	D-pi*			76	#VALUE!	D-pi			150	#VALUE!	D-pi*
71	122	-0.05278	0.00278573	#VALUE!	#VALUE!	D-pi	D-pi*			77	#VALUE!	D-pi			151	#VALUE!	D-pi*
71	123	-0.03519	0.00123834	#VALUE!	#VALUE!	D-pi	B-pi*			78	#VALUE!	B-pi			153	#VALUE!	D-pi*
71	124	0.01621	0.000262764	#VALUE!	#VALUE!	D-pi	B-pi*			79	#VALUE!	B-pi			154	#VALUE!	B-sigma*
71	132	0.02474	0.000612068	#VALUE!	#VALUE!	D-pi	B-pi*			80	#VALUE!	B-pi			155	#VALUE!	B-sigma*
71	143	-0.02055	0.000422302	#VALUE!	#VALUE!	D-pi	B-pi*			81	#VALUE!	B-pi			156	#VALUE!	B-sigma*
71	144	-0.02375	0.000564063	#VALUE!	#VALUE!	D-pi	B-pi*			82	#VALUE!	B-pi			157	#VALUE!	B-sigma*
71	145	-0.01983	0.000393229	#VALUE!	#VALUE!	D-pi	B-pi*			83	#VALUE!	B-pi			158	#VALUE!	A-sigma*
71	146	-0.03942	0.00155394	#VALUE!	#VALUE!	D-pi	D-pi*			85	#VALUE!	D-pi			162	#VALUE!	B-sigma*
71	147	-0.01569	0.000246176	#VALUE!	#VALUE!	D-pi	D-pi*			95	#VALUE!	B-lone pair			163	#VALUE!	A-sigma*
71	148	-0.01376	0.000189338	#VALUE!	#VALUE!	D-pi	B-pi*			97	#VALUE!	B-lone pair			164	#VALUE!	B-sigma*
71	149	0.03544	0.00125599	#VALUE!	#VALUE!	D-pi	B-pi*			103	#VALUE!	B-pi			165	#VALUE!	B-sigma*
71	150	0.0478	0.00228484	#VALUE!	#VALUE!	D-pi	D-pi*			104	#VALUE!	B-pi			167	#VALUE!	B-sigma*
71	151	-0.01499	0.0002247	#VALUE!	#VALUE!	D-pi	D-pi*			105	#VALUE!	A-pi			170	#VALUE!	D-pi*
71	153	0.03226	0.00104071	#VALUE!	#VALUE!	D-pi	D-pi*			106	#VALUE!	D-pi			174	#VALUE!	B-sigma*
71	170	0.01684	0.000283586	#VALUE!	#VALUE!	D-pi	D-pi*			107	#VALUE!	D-pi			179	#VALUE!	B-sigma*
71	207	0.01799	0.00032364	#VALUE!	#VALUE!	D-pi	D-pi*			108	#VALUE!	D-pi			184	#VALUE!	A-lone pair*
71	208	-0.01287	0.000165637	#VALUE!	#VALUE!	D-pi	B-pi*			109	#VALUE!	A-pi			186	#VALUE!	A-sigma*
71	300	-0.01118	0.000124992	#VALUE!	#VALUE!	D-pi	B-pi*			110	#VALUE!	A-pi			187	#VALUE!	A-sigma*
71	301	-0.01976	0.000390458	#VALUE!	#VALUE!	D-pi	B-pi*								188	#VALUE!	A-sigma*
71	318	0.01169	0.000136656	#VALUE!	#VALUE!	D-pi	D-unidentified*								195	#VALUE!	B-sigma*
71	320	0.01236	0.00015277	#VALUE!	#VALUE!	D-pi	D-unidentified*								198	#VALUE!	B-sigma*
71	458	0.01044	0.000108994	#VALUE!	#VALUE!	D-pi	D-unidentified*								207	#VALUE!	D-pi*
71	490	0.02512	0.000631014	#VALUE!	#VALUE!	D-pi	D-unidentified*								208	#VALUE!	B-pi*
71	492	0.01812	0.000328334	#VALUE!	#VALUE!	D-pi	B-unidentified*								215	#VALUE!	B-pi*
71	496	-0.01121	0.000125664	#VALUE!	#VALUE!	D-pi	B-unidentified*								222	#VALUE!	D-pi*
71	504	0.01813	0.000328697	#VALUE!	#VALUE!	D-pi	D-unidentified*								226	#VALUE!	B-pi*
71	510	0.01067	0.000113849	#VALUE!	#VALUE!	D-pi	B-unidentified*								227	#VALUE!	B-pi*
72	114	0.01828	0.000334158	#VALUE!	#VALUE!	D-pi	A-pi*								228	#VALUE!	B-pi*
72	116	-0.05416	0.00293331	#VALUE!	#VALUE!	D-pi	D-pi*								229	#VALUE!	B-pi*
72	117	-0.01606	0.000257924	#VALUE!	#VALUE!	D-pi	D-pi*								230	#VALUE!	B-pi*
72	120	-0.03074	0.000944948	#VALUE!	#VALUE!	D-pi	D-pi*								231	#VALUE!	D-pi*
72	122	-0.03227	0.00104135	#VALUE!	#VALUE!	D-pi	D-pi*								232	#VALUE!	B-pi*
72	123	-0.02105	0.000443102	#VALUE!	#VALUE!	D-pi	B-pi*								233	#VALUE!	B-pi*
72	124	0.01031	0.000106296	#VALUE!	#VALUE!	D-pi	B-pi*								234	#VALUE!	B-pi*
72	132	0.01521	0.000231344	#VALUE!	#VALUE!	D-pi	B-pi*								235	#VALUE!	B-pi*
72	143	-0.01289	0.000166152	#VALUE!	#VALUE!	D-pi	B-pi*								236	#VALUE!	B-pi*
72	144	-0.01459	0.000212868	#VALUE!	#VALUE!	D-pi	B-pi*								237	#VALUE!	A-pi*
72	145	-0.01244	0.000154754	#VALUE!	#VALUE!	D-pi	B-pi*								238	#VALUE!	D-pi*
72	146	-0.02344	0.000549434	#VALUE!	#VALUE!	D-pi	D-pi*								247	#VALUE!	B-pi*
72	147	-0.02215	0.000490622	#VALUE!	#VALUE!	D-pi	D-pi*								255	#VALUE!	A-pi*
72	149	0.02145	0.000460103	#VALUE!	#VALUE!	D-pi	B-pi*								267	#VALUE!	B-pi*
72	150	0.02904	0.000843322	#VALUE!	#VALUE!	D-pi	D-pi*								268	#VALUE!	A-pi*
72	151	-0.01848	0.00034151	#VALUE!	#VALUE!	D-pi	D-pi*								269	#VALUE!	B-pi*
72	153	0.02252	0.00050715	#VALUE!	#VALUE!	D-pi	D-pi*								300	#VALUE!	B-pi*
72	170	0.01394	0.000194324	#VALUE!	#VALUE!	D-pi	D-pi*								301	#VALUE!	B-pi*
72	207	0.01024	0.000104858	#VALUE!	#VALUE!	D-pi	D-pi*								304	#VALUE!	A-pi*
72	301	-0.01199	0.00014376	#VALUE!	#VALUE!	D-pi	B-pi*								305	#VALUE!	B-pi*
72	458	0.01423	0.000202493	#VALUE!	#VALUE!	D-pi	D-unidentified*								306	#VALUE!	B-pi*
72	490	0.01537	0.000236237	#VALUE!	#VALUE!	D-pi	D-unidentified*								307	#VALUE!	B-pi*
72	492	0.01101	0.00012122	#VALUE!	#VALUE!	D-pi	B-unidentified*								312	#VALUE!	B-pi*
72	504	0.01122	0.000125888	#VALUE!	#VALUE!	D-pi	D-unidentified*								313	#VALUE!	B-pi*
73	113	0.02436	0.00059341	#VALUE!	#VALUE!	B-pi	A-pi*								318	#VALUE!	D-unidentified*
73	114	-0.06645	0.0044156	#VALUE!	#VALUE!	B-pi	A-pi*								320	#VALUE!	D-unidentified*
73	115	0.02406	0.000578884	#VALUE!	#VALUE!	B-pi	A-pi*								331	#VALUE!	B-unidentified*
73	116	0.02046	0.000418612	#VALUE!	#VALUE!	B-pi	D-pi*								343	#VALUE!	B-unidentified*
73	118	0.04604	0.00211968	#VALUE!	#VALUE!	B-pi	B-pi*								354	#VALUE!	A-pi*
73	119	0.01214	0.00014738	#VALUE!	#VALUE!	B-pi	B-pi*								379	#VALUE!	A-pi*
73	120	0.0129	0.00016641	#VALUE!	#VALUE!	B-pi	D-pi*								404	#VALUE!	A-unidentified*
73	122	0.04188	0.00175393	#VALUE!	#VALUE!	B-pi	D-pi*								443	#VALUE!	A-pi*
73	123	0.09345	0.0087329	#VALUE!	#VALUE!	B-pi	B-pi*								455	#VALUE!	B-unidentified*
73	124	-0.03899	0.00152022	#VALUE!	#VALUE!	B-pi	B-pi*								456	#VALUE!	B-unidentified*
73	132	-0.05459	0.00298007	#VALUE!	#VALUE!	B-pi	B-pi*								458	#VALUE!	D-unidentified*
73	143	0.05107	0.00260814	#VALUE!	#VALUE!	B-pi	B-pi*								463	#VALUE!	A-unidentified*
73	144	0.05094	0.00259488	#VALUE!	#VALUE!	B-pi	B-pi*								468	#VALUE!	A-unidentified*
73	145	0.04953	0.00245322	#VALUE!	#VALUE!	B-pi	B-pi*								490	#VALUE!	D-unidentified*
73	146	0.02006	0.000402404	#VALUE!	#VALUE!	B-pi	D-pi*								492	#VALUE!	B-unidentified*
73	148	0.0332	0.00110224	#VALUE!	#VALUE!	B-pi	B-pi*								493	#VALUE!	B-unidentified*
73	149	-0.07029	0.00494068	#VALUE!	#VALUE!	B-pi	B-pi*								496	#VALUE!	B-unidentified*
73	150	-0.0447	0.00199809	#VALUE!	#VALUE!	B-pi	D-pi*								502	#VALUE!	D-unidentified*
73	153	-0.01959	0.000383768	#VALUE!	#VALUE!	B-pi	D-pi*								504	#VALUE!	D-unidentified*
73	207	-0.01513	0.000228917	#VALUE!	#VALUE!	B-pi	D-pi*								510	#VALUE!	B-unidentified*
73	208	0.02757	0.000760105	#VALUE!	#VALUE!	B-pi	B-pi*								533	#VALUE!	B-unidentified*
73	215	0.02187	0.000478297	#VALUE!	#VALUE!	B-pi	B-pi*								542	#VALUE!	D-unidentified*
73	228	0.0108	0.00011664	#VALUE!	#VALUE!	B-pi	B-pi*								545	#VALUE!	B-unidentified*
73	230	0.01245	0.000155002	#VALUE!	#VALUE!	B-pi	B-pi*
73	236	0.01135	0.000128823	#VALUE!	#VALUE!	B-pi	B-pi*
73	269	0.01078	0.000116208	#VALUE!	#VALUE!	B-pi	B-pi*
73	300	0.02637	0.000695377	#VALUE!	#VALUE!	B-pi	B-pi*
73	301	0.02972	0.000883278	#VALUE!	#VALUE!	B-pi	B-pi*
73	306	-0.02185	0.000477423	#VALUE!	#VALUE!	B-pi	B-pi*
73	307	-0.01086	0.00011794	#VALUE!	#VALUE!	B-pi	B-pi*
73	312	0.01238	0.000153264	#VALUE!	#VALUE!	B-pi	B-pi*
73	313	0.01178	0.000138768	#VALUE!	#VALUE!	B-pi	B-pi*
73	456	-0.0125	0.00015625	#VALUE!	#VALUE!	B-pi	B-unidentified*
73	463	-0.01839	0.000338192	#VALUE!	#VALUE!	B-pi	A-unidentified*
73	490	-0.02185	0.000477423	#VALUE!	#VALUE!	B-pi	D-unidentified*
73	492	-0.03961	0.00156895	#VALUE!	#VALUE!	B-pi	B-unidentified*
73	493	0.01698	0.00028832	#VALUE!	#VALUE!	B-pi	B-unidentified*
73	496	0.02756	0.000759554	#VALUE!	#VALUE!	B-pi	B-unidentified*
73	504	-0.01056	0.000111514	#VALUE!	#VALUE!	B-pi	D-unidentified*
73	510	-0.02316	0.000536386	#VALUE!	#VALUE!	B-pi	B-unidentified*
73	533	0.01651	0.00027258	#VALUE!	#VALUE!	B-pi	B-unidentified*
73	542	-0.01133	0.000128369	#VALUE!	#VALUE!	B-pi	D-unidentified*
73	545	0.01481	0.000219336	#VALUE!	#VALUE!	B-pi	B-unidentified*
74	113	0.06368	0.00405514	#VALUE!	#VALUE!	B-pi	A-pi*
74	114	-0.18293	0.0334634	#VALUE!	#VALUE!	B-pi	A-pi*
74	115	0.06194	0.00383656	#VALUE!	#VALUE!	B-pi	A-pi*
74	118	0.02735	0.000748022	#VALUE!	#VALUE!	B-pi	B-pi*
74	119	0.03167	0.00100299	#VALUE!	#VALUE!	B-pi	B-pi*
74	122	0.01276	0.000162818	#VALUE!	#VALUE!	B-pi	D-pi*
74	123	0.03468	0.0012027	#VALUE!	#VALUE!	B-pi	B-pi*
74	124	-0.10853	0.0117788	#VALUE!	#VALUE!	B-pi	B-pi*
74	132	-0.03845	0.0014784	#VALUE!	#VALUE!	B-pi	B-pi*
74	143	0.07367	0.00542727	#VALUE!	#VALUE!	B-pi	B-pi*
74	144	0.03643	0.00132714	#VALUE!	#VALUE!	B-pi	B-pi*
74	145	0.07012	0.00491681	#VALUE!	#VALUE!	B-pi	B-pi*
74	148	0.0729	0.00531441	#VALUE!	#VALUE!	B-pi	B-pi*
74	149	-0.03034	0.000920516	#VALUE!	#VALUE!	B-pi	B-pi*
74	150	-0.01477	0.000218153	#VALUE!	#VALUE!	B-pi	D-pi*
74	208	0.01314	0.00017266	#VALUE!	#VALUE!	B-pi	B-pi*
74	215	0.03524	0.00124186	#VALUE!	#VALUE!	B-pi	B-pi*
74	226	0.01251	0.0001565	#VALUE!	#VALUE!	B-pi	B-pi*
74	229	0.01534	0.000235316	#VALUE!	#VALUE!	B-pi	B-pi*
74	233	-0.0144	0.00020736	#VALUE!	#VALUE!	B-pi	B-pi*
74	235	-0.01522	0.000231648	#VALUE!	#VALUE!	B-pi	B-pi*
74	267	-0.01486	0.00022082	#VALUE!	#VALUE!	B-pi	B-pi*
74	300	0.02651	0.00070278	#VALUE!	#VALUE!	B-pi	B-pi*
74	301	0.01146	0.000131332	#VALUE!	#VALUE!	B-pi	B-pi*
74	305	0.01077	0.000115993	#VALUE!	#VALUE!	B-pi	B-pi*
74	306	-0.0134	0.00017956	#VALUE!	#VALUE!	B-pi	B-pi*
74	307	-0.02963	0.000877937	#VALUE!	#VALUE!	B-pi	B-pi*
74	312	0.02687	0.000721997	#VALUE!	#VALUE!	B-pi	B-pi*
74	331	0.01025	0.000105063	#VALUE!	#VALUE!	B-pi	B-unidentified*
74	354	0.01048	0.00010983	#VALUE!	#VALUE!	B-pi	A-pi*
74	404	-0.01913	0.000365957	#VALUE!	#VALUE!	B-pi	A-unidentified*
74	443	-0.01071	0.000114704	#VALUE!	#VALUE!	B-pi	A-pi*
74	463	-0.04838	0.00234062	#VALUE!	#VALUE!	B-pi	A-unidentified*
74	468	-0.01719	0.000295496	#VALUE!	#VALUE!	B-pi	A-unidentified*
74	492	-0.01669	0.000278556	#VALUE!	#VALUE!	B-pi	B-unidentified*
74	493	0.04213	0.00177494	#VALUE!	#VALUE!	B-pi	B-unidentified*
74	496	0.04093	0.00167526	#VALUE!	#VALUE!	B-pi	B-unidentified*
74	510	-0.01698	0.00028832	#VALUE!	#VALUE!	B-pi	B-unidentified*
74	533	0.01097	0.000120341	#VALUE!	#VALUE!	B-pi	B-unidentified*
75	113	0.01458	0.000212576	#VALUE!	#VALUE!	D-pi	A-pi*
75	114	-0.03959	0.00156737	#VALUE!	#VALUE!	D-pi	A-pi*
75	115	0.01451	0.00021054	#VALUE!	#VALUE!	D-pi	A-pi*
75	116	0.02903	0.000842741	#VALUE!	#VALUE!	D-pi	D-pi*
75	117	0.01332	0.000177422	#VALUE!	#VALUE!	D-pi	D-pi*
75	118	0.01224	0.000149818	#VALUE!	#VALUE!	D-pi	B-pi*
75	120	0.01781	0.000317196	#VALUE!	#VALUE!	D-pi	D-pi*
75	122	0.06407	0.00410496	#VALUE!	#VALUE!	D-pi	D-pi*
75	123	0.05325	0.00283556	#VALUE!	#VALUE!	D-pi	B-pi*
75	124	-0.023	0.000529	#VALUE!	#VALUE!	D-pi	B-pi*
75	132	-0.03459	0.00119647	#VALUE!	#VALUE!	D-pi	B-pi*
75	143	0.02953	0.000872021	#VALUE!	#VALUE!	D-pi	B-pi*
75	144	0.0335	0.00112225	#VALUE!	#VALUE!	D-pi	B-pi*
75	145	0.02841	0.000807128	#VALUE!	#VALUE!	D-pi	B-pi*
75	146	0.02602	0.00067704	#VALUE!	#VALUE!	D-pi	D-pi*
75	147	0.01196	0.000143042	#VALUE!	#VALUE!	D-pi	D-pi*
75	148	0.01953	0.000381421	#VALUE!	#VALUE!	D-pi	B-pi*
75	149	-0.0516	0.00266256	#VALUE!	#VALUE!	D-pi	B-pi*
75	150	-0.05387	0.00290198	#VALUE!	#VALUE!	D-pi	D-pi*
75	151	0.01144	0.000130874	#VALUE!	#VALUE!	D-pi	D-pi*
75	153	-0.02461	0.000605652	#VALUE!	#VALUE!	D-pi	D-pi*
75	170	-0.01168	0.000136422	#VALUE!	#VALUE!	D-pi	D-pi*
75	207	-0.01859	0.000345588	#VALUE!	#VALUE!	D-pi	D-pi*
75	208	0.01826	0.000333428	#VALUE!	#VALUE!	D-pi	B-pi*
75	215	0.01298	0.00016848	#VALUE!	#VALUE!	D-pi	B-pi*
75	231	0.01014	0.00010282	#VALUE!	#VALUE!	D-pi	D-pi*
75	238	0.01068	0.000114062	#VALUE!	#VALUE!	D-pi	D-pi*
75	300	0.01586	0.00025154	#VALUE!	#VALUE!	D-pi	B-pi*
75	301	0.02829	0.000800324	#VALUE!	#VALUE!	D-pi	B-pi*
75	306	-0.01288	0.000165894	#VALUE!	#VALUE!	D-pi	B-pi*
75	320	-0.01112	0.000123654	#VALUE!	#VALUE!	D-pi	D-unidentified*
75	463	-0.01106	0.000122324	#VALUE!	#VALUE!	D-pi	A-unidentified*
75	490	-0.02792	0.000779526	#VALUE!	#VALUE!	D-pi	D-unidentified*
75	492	-0.02669	0.000712356	#VALUE!	#VALUE!	D-pi	B-unidentified*
75	493	0.01007	0.000101405	#VALUE!	#VALUE!	D-pi	B-unidentified*
75	496	0.01601	0.00025632	#VALUE!	#VALUE!	D-pi	B-unidentified*
75	504	-0.01345	0.000180902	#VALUE!	#VALUE!	D-pi	D-unidentified*
75	510	-0.01479	0.000218744	#VALUE!	#VALUE!	D-pi	B-unidentified*
75	533	0.0111	0.00012321	#VALUE!	#VALUE!	D-pi	B-unidentified*
75	542	-0.01261	0.000159012	#VALUE!	#VALUE!	D-pi	D-unidentified*
75	545	0.01132	0.000128142	#VALUE!	#VALUE!	D-pi	B-unidentified*
76	114	-0.01933	0.000373649	#VALUE!	#VALUE!	D-pi	A-pi*
76	116	0.05661	0.00320469	#VALUE!	#VALUE!	D-pi	D-pi*
76	117	0.01676	0.000280898	#VALUE!	#VALUE!	D-pi	D-pi*
76	120	0.03218	0.00103555	#VALUE!	#VALUE!	D-pi	D-pi*
76	122	0.03367	0.00113367	#VALUE!	#VALUE!	D-pi	D-pi*
76	123	0.02217	0.000491509	#VALUE!	#VALUE!	D-pi	B-pi*
76	124	-0.0109	0.00011881	#VALUE!	#VALUE!	D-pi	B-pi*
76	132	-0.01604	0.000257282	#VALUE!	#VALUE!	D-pi	B-pi*
76	143	0.01362	0.000185504	#VALUE!	#VALUE!	D-pi	B-pi*
76	144	0.01538	0.000236544	#VALUE!	#VALUE!	D-pi	B-pi*
76	145	0.01315	0.000172923	#VALUE!	#VALUE!	D-pi	B-pi*
76	146	0.02454	0.000602212	#VALUE!	#VALUE!	D-pi	D-pi*
76	147	0.02037	0.000414937	#VALUE!	#VALUE!	D-pi	D-pi*
76	149	-0.02254	0.000508052	#VALUE!	#VALUE!	D-pi	B-pi*
76	150	-0.03038	0.000922944	#VALUE!	#VALUE!	D-pi	D-pi*
76	151	0.02223	0.000494173	#VALUE!	#VALUE!	D-pi	D-pi*
76	153	-0.02345	0.000549902	#VALUE!	#VALUE!	D-pi	D-pi*
76	170	-0.01457	0.000212285	#VALUE!	#VALUE!	D-pi	D-pi*
76	207	-0.0107	0.00011449	#VALUE!	#VALUE!	D-pi	D-pi*
76	301	0.01257	0.000158005	#VALUE!	#VALUE!	D-pi	B-pi*
76	458	-0.01487	0.000221117	#VALUE!	#VALUE!	D-pi	D-unidentified*
76	490	-0.01606	0.000257924	#VALUE!	#VALUE!	D-pi	D-unidentified*
76	492	-0.01159	0.000134328	#VALUE!	#VALUE!	D-pi	B-unidentified*
76	502	0.01033	0.000106709	#VALUE!	#VALUE!	D-pi	D-unidentified*
76	504	-0.01174	0.000137828	#VALUE!	#VALUE!	D-pi	D-unidentified*
77	113	0.01096	0.000120122	#VALUE!	#VALUE!	D-pi	A-pi*
77	114	-0.02963	0.000877937	#VALUE!	#VALUE!	D-pi	A-pi*
77	115	0.01098	0.00012056	#VALUE!	#VALUE!	D-pi	A-pi*
77	116	0.04116	0.00169415	#VALUE!	#VALUE!	D-pi	D-pi*
77	117	0.0163	0.00026569	#VALUE!	#VALUE!	D-pi	D-pi*
77	120	0.02556	0.000653314	#VALUE!	#VALUE!	D-pi	D-pi*
77	122	0.05518	0.00304483	#VALUE!	#VALUE!	D-pi	D-pi*
77	123	0.03703	0.00137122	#VALUE!	#VALUE!	D-pi	B-pi*
77	124	-0.01697	0.000287981	#VALUE!	#VALUE!	D-pi	B-pi*
77	132	-0.02585	0.000668223	#VALUE!	#VALUE!	D-pi	B-pi*
77	143	0.0215	0.00046225	#VALUE!	#VALUE!	D-pi	B-pi*
77	144	0.02477	0.000613553	#VALUE!	#VALUE!	D-pi	B-pi*
77	145	0.02077	0.000431393	#VALUE!	#VALUE!	D-pi	B-pi*
77	146	0.03578	0.00128021	#VALUE!	#VALUE!	D-pi	D-pi*
77	147	0.01641	0.000269288	#VALUE!	#VALUE!	D-pi	D-pi*
77	148	0.01441	0.000207648	#VALUE!	#VALUE!	D-pi	B-pi*
77	149	-0.03737	0.00139652	#VALUE!	#VALUE!	D-pi	B-pi*
77	150	-0.0507	0.00257049	#VALUE!	#VALUE!	D-pi	D-pi*
77	151	0.01584	0.000250906	#VALUE!	#VALUE!	D-pi	D-pi*
77	153	-0.03994	0.0015952	#VALUE!	#VALUE!	D-pi	D-pi*
77	170	-0.01775	0.000315062	#VALUE!	#VALUE!	D-pi	D-pi*
77	207	-0.01898	0.00036024	#VALUE!	#VALUE!	D-pi	D-pi*
77	208	0.01351	0.00018252	#VALUE!	#VALUE!	D-pi	B-pi*
77	300	0.01171	0.000137124	#VALUE!	#VALUE!	D-pi	B-pi*
77	301	0.02079	0.000432224	#VALUE!	#VALUE!	D-pi	B-pi*
77	318	-0.01188	0.000141134	#VALUE!	#VALUE!	D-pi	D-unidentified*
77	320	-0.0136	0.00018496	#VALUE!	#VALUE!	D-pi	D-unidentified*
77	458	-0.01098	0.00012056	#VALUE!	#VALUE!	D-pi	D-unidentified*
77	490	-0.02642	0.000698016	#VALUE!	#VALUE!	D-pi	D-unidentified*
77	492	-0.01912	0.000365574	#VALUE!	#VALUE!	D-pi	B-unidentified*
77	496	0.01173	0.000137593	#VALUE!	#VALUE!	D-pi	B-unidentified*
77	504	-0.01918	0.000367872	#VALUE!	#VALUE!	D-pi	D-unidentified*
77	510	-0.01116	0.000124546	#VALUE!	#VALUE!	D-pi	B-unidentified*
77	542	-0.01059	0.000112148	#VALUE!	#VALUE!	D-pi	D-unidentified*
78	113	-0.05209	0.00271337	#VALUE!	#VALUE!	B-pi	A-pi*
78	114	0.14158	0.0200449	#VALUE!	#VALUE!	B-pi	A-pi*
78	115	-0.04915	0.00241572	#VALUE!	#VALUE!	B-pi	A-pi*
78	116	-0.01012	0.000102414	#VALUE!	#VALUE!	B-pi	D-pi*
78	118	-0.04034	0.00162732	#VALUE!	#VALUE!	B-pi	B-pi*
78	119	-0.05431	0.00294958	#VALUE!	#VALUE!	B-pi	B-pi*
78	122	-0.01791	0.000320768	#VALUE!	#VALUE!	B-pi	D-pi*
78	123	-0.04999	0.002499	#VALUE!	#VALUE!	B-pi	B-pi*
78	124	0.08031	0.0064497	#VALUE!	#VALUE!	B-pi	B-pi*
78	132	0.05644	0.00318547	#VALUE!	#VALUE!	B-pi	B-pi*
78	143	-0.11728	0.0137546	#VALUE!	#VALUE!	B-pi	B-pi*
78	144	-0.0548	0.00300304	#VALUE!	#VALUE!	B-pi	B-pi*
78	145	-0.0945	0.00893025	#VALUE!	#VALUE!	B-pi	B-pi*
78	146	-0.01037	0.000107537	#VALUE!	#VALUE!	B-pi	D-pi*
78	148	-0.06654	0.00442757	#VALUE!	#VALUE!	B-pi	B-pi*
78	149	0.04392	0.00192897	#VALUE!	#VALUE!	B-pi	B-pi*
78	150	0.02076	0.000430978	#VALUE!	#VALUE!	B-pi	D-pi*
78	195	0.01183	0.000139949	#VALUE!	#VALUE!	B-pi	B-sigma*
78	198	-0.01117	0.000124769	#VALUE!	#VALUE!	B-pi	B-sigma*
78	208	-0.01825	0.000333062	#VALUE!	#VALUE!	B-pi	B-pi*
78	215	-0.0396	0.00156816	#VALUE!	#VALUE!	B-pi	B-pi*
78	227	-0.01892	0.000357966	#VALUE!	#VALUE!	B-pi	B-pi*
78	233	0.01014	0.00010282	#VALUE!	#VALUE!	B-pi	B-pi*
78	234	0.01503	0.000225901	#VALUE!	#VALUE!	B-pi	B-pi*
78	235	0.01301	0.00016926	#VALUE!	#VALUE!	B-pi	B-pi*
78	236	-0.01213	0.000147137	#VALUE!	#VALUE!	B-pi	B-pi*
78	247	0.01021	0.000104244	#VALUE!	#VALUE!	B-pi	B-pi*
78	267	0.01593	0.000253765	#VALUE!	#VALUE!	B-pi	B-pi*
78	300	-0.03944	0.00155551	#VALUE!	#VALUE!	B-pi	B-pi*
78	301	-0.01608	0.000258566	#VALUE!	#VALUE!	B-pi	B-pi*
78	305	-0.01535	0.000235623	#VALUE!	#VALUE!	B-pi	B-pi*
78	306	0.01921	0.000369024	#VALUE!	#VALUE!	B-pi	B-pi*
78	307	0.02231	0.000497736	#VALUE!	#VALUE!	B-pi	B-pi*
78	312	-0.02764	0.00076397	#VALUE!	#VALUE!	B-pi	B-pi*
78	331	-0.01076	0.000115778	#VALUE!	#VALUE!	B-pi	B-unidentified*
78	404	0.01601	0.00025632	#VALUE!	#VALUE!	B-pi	A-unidentified*
78	455	0.01501	0.0002253	#VALUE!	#VALUE!	B-pi	B-unidentified*
78	463	0.03835	0.00147072	#VALUE!	#VALUE!	B-pi	A-unidentified*
78	468	0.01349	0.00018198	#VALUE!	#VALUE!	B-pi	A-unidentified*
78	492	0.02461	0.000605652	#VALUE!	#VALUE!	B-pi	B-unidentified*
78	493	-0.03455	0.0011937	#VALUE!	#VALUE!	B-pi	B-unidentified*
78	496	-0.05678	0.00322397	#VALUE!	#VALUE!	B-pi	B-unidentified*
78	510	0.02535	0.000642623	#VALUE!	#VALUE!	B-pi	B-unidentified*
78	533	-0.01685	0.000283922	#VALUE!	#VALUE!	B-pi	B-unidentified*
79	113	0.03822	0.00146077	#VALUE!	#VALUE!	B-pi	A-pi*
79	114	-0.10509	0.0110439	#VALUE!	#VALUE!	B-pi	A-pi*
79	115	0.03731	0.00139204	#VALUE!	#VALUE!	B-pi	A-pi*
79	116	0.01693	0.000286625	#VALUE!	#VALUE!	B-pi	D-pi*
79	118	0.04258	0.00181306	#VALUE!	#VALUE!	B-pi	B-pi*
79	119	0.01715	0.000294122	#VALUE!	#VALUE!	B-pi	B-pi*
79	120	0.01092	0.000119246	#VALUE!	#VALUE!	B-pi	D-pi*
79	122	0.032	0.001024	#VALUE!	#VALUE!	B-pi	D-pi*
79	123	0.08414	0.00707954	#VALUE!	#VALUE!	B-pi	B-pi*
79	124	-0.06393	0.00408704	#VALUE!	#VALUE!	B-pi	B-pi*
79	132	-0.10273	0.0105535	#VALUE!	#VALUE!	B-pi	B-pi*
79	143	0.08739	0.00763701	#VALUE!	#VALUE!	B-pi	B-pi*
79	144	0.08368	0.00700234	#VALUE!	#VALUE!	B-pi	B-pi*
79	145	0.0861	0.00741321	#VALUE!	#VALUE!	B-pi	B-pi*
79	146	0.01737	0.000301717	#VALUE!	#VALUE!	B-pi	D-pi*
79	148	0.05459	0.00298007	#VALUE!	#VALUE!	B-pi	B-pi*
79	149	-0.07327	0.00536849	#VALUE!	#VALUE!	B-pi	B-pi*
79	150	-0.03585	0.00128522	#VALUE!	#VALUE!	B-pi	D-pi*
79	153	-0.01641	0.000269288	#VALUE!	#VALUE!	B-pi	D-pi*
79	195	-0.01539	0.000236852	#VALUE!	#VALUE!	B-pi	B-sigma*
79	198	0.01549	0.00023994	#VALUE!	#VALUE!	B-pi	B-sigma*
79	207	-0.01248	0.00015575	#VALUE!	#VALUE!	B-pi	D-pi*
79	208	0.03361	0.00112963	#VALUE!	#VALUE!	B-pi	B-pi*
79	215	0.03465	0.00120062	#VALUE!	#VALUE!	B-pi	B-pi*
79	222	0.0111	0.00012321	#VALUE!	#VALUE!	B-pi	D-pi*
79	227	0.01448	0.00020967	#VALUE!	#VALUE!	B-pi	B-pi*
79	232	0.01231	0.000151536	#VALUE!	#VALUE!	B-pi	B-pi*
79	234	-0.0143	0.00020449	#VALUE!	#VALUE!	B-pi	B-pi*
79	236	0.01737	0.000301717	#VALUE!	#VALUE!	B-pi	B-pi*
79	267	-0.01172	0.000137358	#VALUE!	#VALUE!	B-pi	B-pi*
79	269	0.01364	0.00018605	#VALUE!	#VALUE!	B-pi	B-pi*
79	300	0.04565	0.00208392	#VALUE!	#VALUE!	B-pi	B-pi*
79	301	0.02596	0.000673922	#VALUE!	#VALUE!	B-pi	B-pi*
79	306	-0.02979	0.000887444	#VALUE!	#VALUE!	B-pi	B-pi*
79	307	-0.01731	0.000299636	#VALUE!	#VALUE!	B-pi	B-pi*
79	312	0.02036	0.00041453	#VALUE!	#VALUE!	B-pi	B-pi*
79	313	0.01214	0.00014738	#VALUE!	#VALUE!	B-pi	B-pi*
79	404	-0.01148	0.00013179	#VALUE!	#VALUE!	B-pi	A-unidentified*
79	463	-0.02923	0.000854393	#VALUE!	#VALUE!	B-pi	A-unidentified*
79	468	-0.0105	0.00011025	#VALUE!	#VALUE!	B-pi	A-unidentified*
79	490	-0.01683	0.000283249	#VALUE!	#VALUE!	B-pi	D-unidentified*
79	492	-0.04123	0.00169991	#VALUE!	#VALUE!	B-pi	B-unidentified*
79	493	0.02806	0.000787364	#VALUE!	#VALUE!	B-pi	B-unidentified*
79	496	0.04739	0.00224581	#VALUE!	#VALUE!	B-pi	B-unidentified*
79	510	-0.03972	0.00157768	#VALUE!	#VALUE!	B-pi	B-unidentified*
79	533	0.02699	0.00072846	#VALUE!	#VALUE!	B-pi	B-unidentified*
79	545	0.01354	0.000183332	#VALUE!	#VALUE!	B-pi	B-unidentified*
80	113	-0.05331	0.00284196	#VALUE!	#VALUE!	B-pi	A-pi*
80	114	0.14491	0.0209989	#VALUE!	#VALUE!	B-pi	A-pi*
80	115	-0.0503	0.00253009	#VALUE!	#VALUE!	B-pi	A-pi*
80	116	-0.01036	0.00010733	#VALUE!	#VALUE!	B-pi	D-pi*
80	118	-0.04145	0.0017181	#VALUE!	#VALUE!	B-pi	B-pi*
80	119	-0.05577	0.00311029	#VALUE!	#VALUE!	B-pi	B-pi*
80	122	-0.01829	0.000334524	#VALUE!	#VALUE!	B-pi	D-pi*
80	123	-0.05159	0.00266153	#VALUE!	#VALUE!	B-pi	B-pi*
80	124	0.08028	0.00644488	#VALUE!	#VALUE!	B-pi	B-pi*
80	132	0.05948	0.00353787	#VALUE!	#VALUE!	B-pi	B-pi*
80	143	-0.10092	0.0101848	#VALUE!	#VALUE!	B-pi	B-pi*
80	144	-0.05466	0.00298772	#VALUE!	#VALUE!	B-pi	B-pi*
80	145	-0.11679	0.0136399	#VALUE!	#VALUE!	B-pi	B-pi*
80	146	-0.01062	0.000112784	#VALUE!	#VALUE!	B-pi	D-pi*
80	148	-0.07023	0.00493225	#VALUE!	#VALUE!	B-pi	B-pi*
80	149	0.0448	0.00200704	#VALUE!	#VALUE!	B-pi	B-pi*
80	150	0.02127	0.000452413	#VALUE!	#VALUE!	B-pi	D-pi*
80	195	0.01198	0.00014352	#VALUE!	#VALUE!	B-pi	B-sigma*
80	198	-0.01162	0.000135024	#VALUE!	#VALUE!	B-pi	B-sigma*
80	208	-0.01873	0.000350813	#VALUE!	#VALUE!	B-pi	B-pi*
80	215	-0.04062	0.00164998	#VALUE!	#VALUE!	B-pi	B-pi*
80	227	-0.01612	0.000259854	#VALUE!	#VALUE!	B-pi	B-pi*
80	232	-0.01001	0.0001002	#VALUE!	#VALUE!	B-pi	B-pi*
80	233	0.01366	0.000186596	#VALUE!	#VALUE!	B-pi	B-pi*
80	234	0.01901	0.00036138	#VALUE!	#VALUE!	B-pi	B-pi*
80	235	0.01002	0.0001004	#VALUE!	#VALUE!	B-pi	B-pi*
80	236	-0.01262	0.000159264	#VALUE!	#VALUE!	B-pi	B-pi*
80	267	0.01634	0.000266996	#VALUE!	#VALUE!	B-pi	B-pi*
80	300	-0.04074	0.00165975	#VALUE!	#VALUE!	B-pi	B-pi*
80	301	-0.01644	0.000270274	#VALUE!	#VALUE!	B-pi	B-pi*
80	305	-0.01577	0.000248693	#VALUE!	#VALUE!	B-pi	B-pi*
80	306	0.01969	0.000387696	#VALUE!	#VALUE!	B-pi	B-pi*
80	307	0.02281	0.000520296	#VALUE!	#VALUE!	B-pi	B-pi*
80	312	-0.02798	0.00078288	#VALUE!	#VALUE!	B-pi	B-pi*
80	331	-0.01298	0.00016848	#VALUE!	#VALUE!	B-pi	B-unidentified*
80	404	0.01639	0.000268632	#VALUE!	#VALUE!	B-pi	A-unidentified*
80	455	0.01543	0.000238085	#VALUE!	#VALUE!	B-pi	B-unidentified*
80	463	0.03924	0.00153978	#VALUE!	#VALUE!	B-pi	A-unidentified*
80	468	0.01381	0.000190716	#VALUE!	#VALUE!	B-pi	A-unidentified*
80	492	0.02534	0.000642116	#VALUE!	#VALUE!	B-pi	B-unidentified*
80	493	-0.03529	0.00124538	#VALUE!	#VALUE!	B-pi	B-unidentified*
80	496	-0.05834	0.00340356	#VALUE!	#VALUE!	B-pi	B-unidentified*
80	510	0.02631	0.000692216	#VALUE!	#VALUE!	B-pi	B-unidentified*
80	533	-0.01686	0.00028426	#VALUE!	#VALUE!	B-pi	B-unidentified*
81	113	0.04033	0.00162651	#VALUE!	#VALUE!	B-pi	A-pi*
81	114	-0.11091	0.012301	#VALUE!	#VALUE!	B-pi	A-pi*
81	115	0.03937	0.00155	#VALUE!	#VALUE!	B-pi	A-pi*
81	116	0.01772	0.000313998	#VALUE!	#VALUE!	B-pi	D-pi*
81	118	0.04441	0.00197225	#VALUE!	#VALUE!	B-pi	B-pi*
81	119	0.01808	0.000326886	#VALUE!	#VALUE!	B-pi	B-pi*
81	120	0.01143	0.000130645	#VALUE!	#VALUE!	B-pi	D-pi*
81	122	0.03377	0.00114041	#VALUE!	#VALUE!	B-pi	D-pi*
81	123	0.08715	0.00759512	#VALUE!	#VALUE!	B-pi	B-pi*
81	124	-0.06767	0.00457923	#VALUE!	#VALUE!	B-pi	B-pi*
81	132	-0.09433	0.00889815	#VALUE!	#VALUE!	B-pi	B-pi*
81	143	0.09376	0.00879094	#VALUE!	#VALUE!	B-pi	B-pi*
81	144	0.10282	0.010572	#VALUE!	#VALUE!	B-pi	B-pi*
81	145	0.08916	0.00794951	#VALUE!	#VALUE!	B-pi	B-pi*
81	146	0.0182	0.00033124	#VALUE!	#VALUE!	B-pi	D-pi*
81	148	0.05739	0.00329361	#VALUE!	#VALUE!	B-pi	B-pi*
81	149	-0.07821	0.0061168	#VALUE!	#VALUE!	B-pi	B-pi*
81	150	-0.03772	0.0014228	#VALUE!	#VALUE!	B-pi	D-pi*
81	153	-0.01711	0.000292752	#VALUE!	#VALUE!	B-pi	D-pi*
81	195	-0.01715	0.000294122	#VALUE!	#VALUE!	B-pi	B-sigma*
81	198	0.01543	0.000238085	#VALUE!	#VALUE!	B-pi	B-sigma*
81	207	-0.01302	0.00016952	#VALUE!	#VALUE!	B-pi	D-pi*
81	208	0.03546	0.00125741	#VALUE!	#VALUE!	B-pi	B-pi*
81	215	0.03653	0.00133444	#VALUE!	#VALUE!	B-pi	B-pi*
81	222	0.01166	0.000135956	#VALUE!	#VALUE!	B-pi	D-pi*
81	227	0.01555	0.000241802	#VALUE!	#VALUE!	B-pi	B-pi*
81	232	0.01366	0.000186596	#VALUE!	#VALUE!	B-pi	B-pi*
81	234	-0.01476	0.000217858	#VALUE!	#VALUE!	B-pi	B-pi*
81	236	0.01773	0.000314353	#VALUE!	#VALUE!	B-pi	B-pi*
81	247	-0.01045	0.000109202	#VALUE!	#VALUE!	B-pi	B-pi*
81	267	-0.01237	0.000153017	#VALUE!	#VALUE!	B-pi	B-pi*
81	269	0.01443	0.000208225	#VALUE!	#VALUE!	B-pi	B-pi*
81	300	0.04798	0.00230208	#VALUE!	#VALUE!	B-pi	B-pi*
81	301	0.02732	0.000746382	#VALUE!	#VALUE!	B-pi	B-pi*
81	306	-0.03088	0.000953574	#VALUE!	#VALUE!	B-pi	B-pi*
81	307	-0.01828	0.000334158	#VALUE!	#VALUE!	B-pi	B-pi*
81	312	0.02156	0.000464834	#VALUE!	#VALUE!	B-pi	B-pi*
81	313	0.01277	0.000163073	#VALUE!	#VALUE!	B-pi	B-pi*
81	343	-0.01073	0.000115133	#VALUE!	#VALUE!	B-pi	B-unidentified*
81	404	-0.01211	0.000146652	#VALUE!	#VALUE!	B-pi	A-unidentified*
81	463	-0.03085	0.000951722	#VALUE!	#VALUE!	B-pi	A-unidentified*
81	468	-0.01108	0.000122766	#VALUE!	#VALUE!	B-pi	A-unidentified*
81	490	-0.01771	0.000313644	#VALUE!	#VALUE!	B-pi	D-unidentified*
81	492	-0.0434	0.00188356	#VALUE!	#VALUE!	B-pi	B-unidentified*
81	493	0.02964	0.00087853	#VALUE!	#VALUE!	B-pi	B-unidentified*
81	496	0.04996	0.002496	#VALUE!	#VALUE!	B-pi	B-unidentified*
81	510	-0.0423	0.00178929	#VALUE!	#VALUE!	B-pi	B-unidentified*
81	533	0.02817	0.000793549	#VALUE!	#VALUE!	B-pi	B-unidentified*
81	545	0.01411	0.000199092	#VALUE!	#VALUE!	B-pi	B-unidentified*
82	113	0.07246	0.00525045	#VALUE!	#VALUE!	B-pi	A-pi*
82	114	-0.20844	0.0434472	#VALUE!	#VALUE!	B-pi	A-pi*
82	115	0.07047	0.00496602	#VALUE!	#VALUE!	B-pi	A-pi*
82	118	0.03125	0.000976562	#VALUE!	#VALUE!	B-pi	B-pi*
82	119	0.03627	0.00131551	#VALUE!	#VALUE!	B-pi	B-pi*
82	122	0.01457	0.000212285	#VALUE!	#VALUE!	B-pi	D-pi*
82	123	0.03972	0.00157768	#VALUE!	#VALUE!	B-pi	B-pi*
82	124	-0.10263	0.0105329	#VALUE!	#VALUE!	B-pi	B-pi*
82	132	-0.04415	0.00194922	#VALUE!	#VALUE!	B-pi	B-pi*
82	143	0.08257	0.0068178	#VALUE!	#VALUE!	B-pi	B-pi*
82	144	0.04142	0.00171562	#VALUE!	#VALUE!	B-pi	B-pi*
82	145	0.08175	0.00668306	#VALUE!	#VALUE!	B-pi	B-pi*
82	148	0.10623	0.0112848	#VALUE!	#VALUE!	B-pi	B-pi*
82	149	-0.03462	0.00119854	#VALUE!	#VALUE!	B-pi	B-pi*
82	150	-0.0169	0.00028561	#VALUE!	#VALUE!	B-pi	D-pi*
82	195	-0.011	0.000121	#VALUE!	#VALUE!	B-pi	B-sigma*
82	198	0.01087	0.000118157	#VALUE!	#VALUE!	B-pi	B-sigma*
82	208	0.01503	0.000225901	#VALUE!	#VALUE!	B-pi	B-pi*
82	215	0.04032	0.0016257	#VALUE!	#VALUE!	B-pi	B-pi*
82	226	0.01704	0.000290362	#VALUE!	#VALUE!	B-pi	B-pi*
82	229	0.01549	0.00023994	#VALUE!	#VALUE!	B-pi	B-pi*
82	233	-0.01763	0.000310817	#VALUE!	#VALUE!	B-pi	B-pi*
82	235	-0.01629	0.000265364	#VALUE!	#VALUE!	B-pi	B-pi*
82	236	0.01021	0.000104244	#VALUE!	#VALUE!	B-pi	B-pi*
82	267	-0.01703	0.000290021	#VALUE!	#VALUE!	B-pi	B-pi*
82	300	0.03031	0.000918696	#VALUE!	#VALUE!	B-pi	B-pi*
82	301	0.01307	0.000170825	#VALUE!	#VALUE!	B-pi	B-pi*
82	305	0.01229	0.000151044	#VALUE!	#VALUE!	B-pi	B-pi*
82	306	-0.01535	0.000235623	#VALUE!	#VALUE!	B-pi	B-pi*
82	307	-0.03384	0.00114515	#VALUE!	#VALUE!	B-pi	B-pi*
82	312	0.02981	0.000888636	#VALUE!	#VALUE!	B-pi	B-pi*
82	331	0.01419	0.000201356	#VALUE!	#VALUE!	B-pi	B-unidentified*
82	354	0.01191	0.000141848	#VALUE!	#VALUE!	B-pi	A-pi*
82	404	-0.02176	0.000473498	#VALUE!	#VALUE!	B-pi	A-unidentified*
82	443	-0.01218	0.000148352	#VALUE!	#VALUE!	B-pi	A-pi*
82	463	-0.05508	0.00303381	#VALUE!	#VALUE!	B-pi	A-unidentified*
82	468	-0.01956	0.000382594	#VALUE!	#VALUE!	B-pi	A-unidentified*
82	492	-0.01911	0.000365192	#VALUE!	#VALUE!	B-pi	B-unidentified*
82	493	0.04823	0.00232613	#VALUE!	#VALUE!	B-pi	B-unidentified*
82	496	0.04676	0.0021865	#VALUE!	#VALUE!	B-pi	B-unidentified*
82	510	-0.01947	0.000379081	#VALUE!	#VALUE!	B-pi	B-unidentified*
82	533	0.01244	0.000154754	#VALUE!	#VALUE!	B-pi	B-unidentified*
83	113	-0.02625	0.000689062	#VALUE!	#VALUE!	B-pi	A-pi*
83	114	0.07159	0.00512513	#VALUE!	#VALUE!	B-pi	A-pi*
83	115	-0.02591	0.000671328	#VALUE!	#VALUE!	B-pi	A-pi*
83	116	-0.01896	0.000359482	#VALUE!	#VALUE!	B-pi	D-pi*
83	118	-0.05139	0.00264093	#VALUE!	#VALUE!	B-pi	B-pi*
83	119	-0.01332	0.000177422	#VALUE!	#VALUE!	B-pi	B-pi*
83	120	-0.01205	0.000145202	#VALUE!	#VALUE!	B-pi	D-pi*
83	122	-0.04108	0.00168757	#VALUE!	#VALUE!	B-pi	D-pi*
83	123	-0.08131	0.00661132	#VALUE!	#VALUE!	B-pi	B-pi*
83	124	0.04201	0.00176484	#VALUE!	#VALUE!	B-pi	B-pi*
83	132	0.05561	0.00309247	#VALUE!	#VALUE!	B-pi	B-pi*
83	143	-0.05509	0.00303491	#VALUE!	#VALUE!	B-pi	B-pi*
83	144	-0.05488	0.00301181	#VALUE!	#VALUE!	B-pi	B-pi*
83	145	-0.05304	0.00281324	#VALUE!	#VALUE!	B-pi	B-pi*
83	146	-0.01926	0.000370948	#VALUE!	#VALUE!	B-pi	D-pi*
83	148	-0.03569	0.00127378	#VALUE!	#VALUE!	B-pi	B-pi*
83	149	0.087	0.007569	#VALUE!	#VALUE!	B-pi	B-pi*
83	150	0.04377	0.00191581	#VALUE!	#VALUE!	B-pi	D-pi*
83	153	0.01862	0.000346704	#VALUE!	#VALUE!	B-pi	D-pi*
83	207	0.01472	0.000216678	#VALUE!	#VALUE!	B-pi	D-pi*
83	208	-0.02872	0.000824838	#VALUE!	#VALUE!	B-pi	B-pi*
83	215	-0.02339	0.000547092	#VALUE!	#VALUE!	B-pi	B-pi*
83	222	-0.01064	0.00011321	#VALUE!	#VALUE!	B-pi	D-pi*
83	228	-0.01434	0.000205636	#VALUE!	#VALUE!	B-pi	B-pi*
83	269	-0.01147	0.000131561	#VALUE!	#VALUE!	B-pi	B-pi*
83	300	-0.02802	0.00078512	#VALUE!	#VALUE!	B-pi	B-pi*
83	301	-0.03032	0.000919302	#VALUE!	#VALUE!	B-pi	B-pi*
83	306	0.02295	0.000526703	#VALUE!	#VALUE!	B-pi	B-pi*
83	307	0.01167	0.000136189	#VALUE!	#VALUE!	B-pi	B-pi*
83	312	-0.01335	0.000178223	#VALUE!	#VALUE!	B-pi	B-pi*
83	313	-0.0128	0.00016384	#VALUE!	#VALUE!	B-pi	B-pi*
83	456	0.01382	0.000190992	#VALUE!	#VALUE!	B-pi	B-unidentified*
83	463	0.0198	0.00039204	#VALUE!	#VALUE!	B-pi	A-unidentified*
83	490	0.02102	0.00044184	#VALUE!	#VALUE!	B-pi	D-unidentified*
83	492	0.0415	0.00172225	#VALUE!	#VALUE!	B-pi	B-unidentified*
83	493	-0.0183	0.00033489	#VALUE!	#VALUE!	B-pi	B-unidentified*
83	496	-0.02963	0.000877937	#VALUE!	#VALUE!	B-pi	B-unidentified*
83	504	0.01008	0.000101606	#VALUE!	#VALUE!	B-pi	D-unidentified*
83	510	0.02414	0.00058274	#VALUE!	#VALUE!	B-pi	B-unidentified*
83	533	-0.01737	0.000301717	#VALUE!	#VALUE!	B-pi	B-unidentified*
83	542	0.0114	0.00012996	#VALUE!	#VALUE!	B-pi	D-unidentified*
83	545	-0.01475	0.000217562	#VALUE!	#VALUE!	B-pi	B-unidentified*
85	113	0.01308	0.000171086	#VALUE!	#VALUE!	D-pi	A-pi*
85	114	-0.03546	0.00125741	#VALUE!	#VALUE!	D-pi	A-pi*
85	115	0.01303	0.000169781	#VALUE!	#VALUE!	D-pi	A-pi*
85	116	0.03109	0.000966588	#VALUE!	#VALUE!	D-pi	D-pi*
85	117	0.01595	0.000254402	#VALUE!	#VALUE!	D-pi	D-pi*
85	120	0.01896	0.000359482	#VALUE!	#VALUE!	D-pi	D-pi*
85	122	0.058	0.003364	#VALUE!	#VALUE!	D-pi	D-pi*
85	123	0.05107	0.00260814	#VALUE!	#VALUE!	D-pi	B-pi*
85	124	-0.02057	0.000423125	#VALUE!	#VALUE!	D-pi	B-pi*
85	132	-0.0322	0.00103684	#VALUE!	#VALUE!	D-pi	B-pi*
85	143	0.02646	0.000700132	#VALUE!	#VALUE!	D-pi	B-pi*
85	144	0.0312	0.00097344	#VALUE!	#VALUE!	D-pi	B-pi*
85	145	0.02543	0.000646685	#VALUE!	#VALUE!	D-pi	B-pi*
85	146	0.02625	0.000689062	#VALUE!	#VALUE!	D-pi	D-pi*
85	147	0.0127	0.00016129	#VALUE!	#VALUE!	D-pi	D-pi*
85	148	0.01748	0.00030555	#VALUE!	#VALUE!	D-pi	B-pi*
85	149	-0.0498	0.00248004	#VALUE!	#VALUE!	D-pi	B-pi*
85	150	-0.06198	0.00384152	#VALUE!	#VALUE!	D-pi	D-pi*
85	151	0.01227	0.000150553	#VALUE!	#VALUE!	D-pi	D-pi*
85	153	-0.02611	0.000681732	#VALUE!	#VALUE!	D-pi	D-pi*
85	170	-0.01224	0.000149818	#VALUE!	#VALUE!	D-pi	D-pi*
85	207	-0.01924	0.000370178	#VALUE!	#VALUE!	D-pi	D-pi*
85	208	0.01736	0.00030137	#VALUE!	#VALUE!	D-pi	B-pi*
85	215	0.01176	0.000138298	#VALUE!	#VALUE!	D-pi	B-pi*
85	231	0.01163	0.000135257	#VALUE!	#VALUE!	D-pi	D-pi*
85	300	0.01446	0.000209092	#VALUE!	#VALUE!	D-pi	B-pi*
85	301	0.02819	0.000794676	#VALUE!	#VALUE!	D-pi	B-pi*
85	306	-0.01208	0.000145926	#VALUE!	#VALUE!	D-pi	B-pi*
85	320	-0.01134	0.000128596	#VALUE!	#VALUE!	D-pi	D-unidentified*
85	490	-0.02931	0.000859076	#VALUE!	#VALUE!	D-pi	D-unidentified*
85	492	-0.02551	0.00065076	#VALUE!	#VALUE!	D-pi	B-unidentified*
85	496	0.01434	0.000205636	#VALUE!	#VALUE!	D-pi	B-unidentified*
85	504	-0.01386	0.0001921	#VALUE!	#VALUE!	D-pi	D-unidentified*
85	510	-0.01378	0.000189888	#VALUE!	#VALUE!	D-pi	B-unidentified*
85	533	0.01038	0.000107744	#VALUE!	#VALUE!	D-pi	B-unidentified*
85	542	-0.01232	0.000151782	#VALUE!	#VALUE!	D-pi	D-unidentified*
85	545	0.01133	0.000128369	#VALUE!	#VALUE!	D-pi	B-unidentified*
95	119	-0.01052	0.00011067	#VALUE!	#VALUE!	B-lone pair	B-pi*
95	132	0.01028	0.000105678	#VALUE!	#VALUE!	B-lone pair	B-pi*
97	119	-0.01047	0.000109621	#VALUE!	#VALUE!	B-lone pair	B-pi*
103	114	-0.03047	0.000928421	#VALUE!	#VALUE!	B-pi	A-pi*
103	115	0.01157	0.000133865	#VALUE!	#VALUE!	B-pi	A-pi*
103	118	0.01027	0.000105473	#VALUE!	#VALUE!	B-pi	B-pi*
103	119	-0.06914	0.00478034	#VALUE!	#VALUE!	B-pi	B-pi*
103	123	0.02208	0.000487526	#VALUE!	#VALUE!	B-pi	B-pi*
103	124	-0.04728	0.0022354	#VALUE!	#VALUE!	B-pi	B-pi*
103	132	-0.02805	0.000786802	#VALUE!	#VALUE!	B-pi	B-pi*
103	143	0.02902	0.00084216	#VALUE!	#VALUE!	B-pi	B-pi*
103	144	0.02651	0.00070278	#VALUE!	#VALUE!	B-pi	B-pi*
103	145	0.02827	0.000799193	#VALUE!	#VALUE!	B-pi	B-pi*
103	148	0.04052	0.00164187	#VALUE!	#VALUE!	B-pi	B-pi*
103	149	-0.01963	0.000385337	#VALUE!	#VALUE!	B-pi	B-pi*
103	150	-0.01057	0.000111725	#VALUE!	#VALUE!	B-pi	D-pi*
103	215	0.02185	0.000477423	#VALUE!	#VALUE!	B-pi	B-pi*
103	300	0.01656	0.000274234	#VALUE!	#VALUE!	B-pi	B-pi*
103	455	0.01626	0.000264388	#VALUE!	#VALUE!	B-pi	B-unidentified*
103	492	-0.01037	0.000107537	#VALUE!	#VALUE!	B-pi	B-unidentified*
103	493	0.02215	0.000490622	#VALUE!	#VALUE!	B-pi	B-unidentified*
103	496	0.01605	0.000257602	#VALUE!	#VALUE!	B-pi	B-unidentified*
103	510	-0.01164	0.00013549	#VALUE!	#VALUE!	B-pi	B-unidentified*
104	118	-0.04559	0.00207845	#VALUE!	#VALUE!	B-pi	B-pi*
104	122	0.0125	0.00015625	#VALUE!	#VALUE!	B-pi	D-pi*
104	123	0.01516	0.000229826	#VALUE!	#VALUE!	B-pi	B-pi*
104	132	-0.02225	0.000495062	#VALUE!	#VALUE!	B-pi	B-pi*
104	144	0.02085	0.000434723	#VALUE!	#VALUE!	B-pi	B-pi*
104	149	-0.01456	0.000211994	#VALUE!	#VALUE!	B-pi	B-pi*
104	150	-0.01252	0.00015675	#VALUE!	#VALUE!	B-pi	D-pi*
104	208	0.01229	0.000151044	#VALUE!	#VALUE!	B-pi	B-pi*
104	456	0.01034	0.000106916	#VALUE!	#VALUE!	B-pi	B-unidentified*
105	113	0.01426	0.000203348	#VALUE!	#VALUE!	A-pi	A-pi*
105	114	-0.04496	0.0020214	#VALUE!	#VALUE!	A-pi	A-pi*
105	115	0.04433	0.00196515	#VALUE!	#VALUE!	A-pi	A-pi*
105	124	-0.01293	0.000167185	#VALUE!	#VALUE!	A-pi	B-pi*
105	143	0.01109	0.000122988	#VALUE!	#VALUE!	A-pi	B-pi*
105	145	0.01078	0.000116208	#VALUE!	#VALUE!	A-pi	B-pi*
105	148	0.01109	0.000122988	#VALUE!	#VALUE!	A-pi	B-pi*
105	268	-0.01068	0.000114062	#VALUE!	#VALUE!	A-pi	A-pi*
105	354	0.01077	0.000115993	#VALUE!	#VALUE!	A-pi	A-pi*
105	463	-0.01257	0.000158005	#VALUE!	#VALUE!	A-pi	A-unidentified*
106	116	0.01881	0.000353816	#VALUE!	#VALUE!	D-pi	D-pi*
107	114	-0.01533	0.000235009	#VALUE!	#VALUE!	D-pi	A-pi*
107	116	0.04332	0.00187662	#VALUE!	#VALUE!	D-pi	D-pi*
107	120	0.03248	0.00105495	#VALUE!	#VALUE!	D-pi	D-pi*
107	122	0.02381	0.000566916	#VALUE!	#VALUE!	D-pi	D-pi*
107	123	0.01661	0.000275892	#VALUE!	#VALUE!	D-pi	B-pi*
107	132	-0.01228	0.000150798	#VALUE!	#VALUE!	D-pi	B-pi*
107	143	0.01062	0.000112784	#VALUE!	#VALUE!	D-pi	B-pi*
107	144	0.01177	0.000138533	#VALUE!	#VALUE!	D-pi	B-pi*
107	145	0.01026	0.000105268	#VALUE!	#VALUE!	D-pi	B-pi*
107	146	0.01696	0.000287642	#VALUE!	#VALUE!	D-pi	D-pi*
107	149	-0.01679	0.000281904	#VALUE!	#VALUE!	D-pi	B-pi*
107	150	-0.02153	0.000463541	#VALUE!	#VALUE!	D-pi	D-pi*
107	153	-0.01622	0.000263088	#VALUE!	#VALUE!	D-pi	D-pi*
107	458	-0.01113	0.000123877	#VALUE!	#VALUE!	D-pi	D-unidentified*
107	490	-0.01153	0.000132941	#VALUE!	#VALUE!	D-pi	D-unidentified*
108	114	-0.01039	0.000107952	#VALUE!	#VALUE!	D-pi	A-pi*
108	117	-0.01572	0.000247118	#VALUE!	#VALUE!	D-pi	D-pi*
108	122	0.01528	0.000233478	#VALUE!	#VALUE!	D-pi	D-pi*
108	123	0.01385	0.000191822	#VALUE!	#VALUE!	D-pi	B-pi*
108	146	0.01067	0.000113849	#VALUE!	#VALUE!	D-pi	D-pi*
108	149	-0.01352	0.00018279	#VALUE!	#VALUE!	D-pi	B-pi*
108	150	-0.01459	0.000212868	#VALUE!	#VALUE!	D-pi	D-pi*
108	153	-0.01013	0.000102617	#VALUE!	#VALUE!	D-pi	D-pi*
109	113	-0.09585	0.00918722	#VALUE!	#VALUE!	A-pi	A-pi*
109	114	0.22449	0.0503958	#VALUE!	#VALUE!	A-pi	A-pi*
109	115	-0.10108	0.0102172	#VALUE!	#VALUE!	A-pi	A-pi*
109	118	-0.0204	0.00041616	#VALUE!	#VALUE!	A-pi	B-pi*
109	119	-0.03723	0.00138607	#VALUE!	#VALUE!	A-pi	B-pi*
109	123	-0.02429	0.000590004	#VALUE!	#VALUE!	A-pi	B-pi*
109	124	0.06038	0.00364574	#VALUE!	#VALUE!	A-pi	B-pi*
109	132	0.02561	0.000655872	#VALUE!	#VALUE!	A-pi	B-pi*
109	143	-0.049	0.002401	#VALUE!	#VALUE!	A-pi	B-pi*
109	144	-0.02412	0.000581774	#VALUE!	#VALUE!	A-pi	B-pi*
109	145	-0.04766	0.00227148	#VALUE!	#VALUE!	A-pi	B-pi*
109	148	-0.05175	0.00267806	#VALUE!	#VALUE!	A-pi	B-pi*
109	149	0.02115	0.000447322	#VALUE!	#VALUE!	A-pi	B-pi*
109	150	0.01028	0.000105678	#VALUE!	#VALUE!	A-pi	D-pi*
109	187	-0.01383	0.000191269	#VALUE!	#VALUE!	A-pi	A-sigma*
109	188	-0.01315	0.000172923	#VALUE!	#VALUE!	A-pi	A-sigma*
109	215	-0.0207	0.00042849	#VALUE!	#VALUE!	A-pi	B-pi*
109	233	0.01044	0.000108994	#VALUE!	#VALUE!	A-pi	B-pi*
109	235	0.01027	0.000105473	#VALUE!	#VALUE!	A-pi	B-pi*
109	237	-0.02767	0.000765629	#VALUE!	#VALUE!	A-pi	A-pi*
109	255	-0.01728	0.000298598	#VALUE!	#VALUE!	A-pi	A-pi*
109	267	0.0101	0.00010201	#VALUE!	#VALUE!	A-pi	B-pi*
109	300	-0.01832	0.000335622	#VALUE!	#VALUE!	A-pi	B-pi*
109	304	0.01111	0.000123432	#VALUE!	#VALUE!	A-pi	A-pi*
109	307	0.02879	0.000828864	#VALUE!	#VALUE!	A-pi	B-pi*
109	312	-0.01729	0.000298944	#VALUE!	#VALUE!	A-pi	B-pi*
109	354	-0.01836	0.00033709	#VALUE!	#VALUE!	A-pi	A-pi*
109	379	-0.01171	0.000137124	#VALUE!	#VALUE!	A-pi	A-pi*
109	404	0.0294	0.00086436	#VALUE!	#VALUE!	A-pi	A-unidentified*
109	443	0.01796	0.000322562	#VALUE!	#VALUE!	A-pi	A-pi*
109	463	0.05642	0.00318322	#VALUE!	#VALUE!	A-pi	A-unidentified*
109	468	0.02699	0.00072846	#VALUE!	#VALUE!	A-pi	A-unidentified*
109	492	0.01166	0.000135956	#VALUE!	#VALUE!	A-pi	B-unidentified*
109	493	-0.02523	0.000636553	#VALUE!	#VALUE!	A-pi	B-unidentified*
109	496	-0.0272	0.00073984	#VALUE!	#VALUE!	A-pi	B-unidentified*
109	510	0.01138	0.000129504	#VALUE!	#VALUE!	A-pi	B-unidentified*
110	113	-0.05962	0.00355454	#VALUE!	#VALUE!	A-pi	A-pi*
110	114	0.07071	0.0049999	#VALUE!	#VALUE!	A-pi	A-pi*
110	115	-0.02389	0.000570732	#VALUE!	#VALUE!	A-pi	A-pi*
110	119	-0.01156	0.000133634	#VALUE!	#VALUE!	A-pi	B-pi*
110	124	0.02147	0.000460961	#VALUE!	#VALUE!	A-pi	B-pi*
110	143	-0.01782	0.000317552	#VALUE!	#VALUE!	A-pi	B-pi*
110	145	-0.01733	0.000300329	#VALUE!	#VALUE!	A-pi	B-pi*
110	148	-0.0184	0.00033856	#VALUE!	#VALUE!	A-pi	B-pi*
110	404	0.01581	0.000249956	#VALUE!	#VALUE!	A-pi	A-unidentified*
110	463	0.01904	0.000362522	#VALUE!	#VALUE!	A-pi	A-unidentified*
			0.941157

## Sheet: CT-CFLA
Initial	Final	CI	CI^2	Initial MO	Final MO	Inital type	Final type			Initial	MO	Type			Final	MO	Type			Initial type	Final type	CI^2	n
55	250	0.01448	0.00020967	#VALUE!	#VALUE!	A-sigma	A-sigma*			55	#VALUE!	A-sigma			155	#VALUE!	A-pi*			A	A*	0.0101628	11
59	157	0.01219	0.000148596	#VALUE!	#VALUE!	B-sigma	B-pi*			59	#VALUE!	B-sigma			156	#VALUE!	B-pi*			A	B*	0.00228532	4
64	158	-0.02509	0.000629508	#VALUE!	#VALUE!	B-sigma	B-pi*			64	#VALUE!	B-sigma			157	#VALUE!	B-pi*			A	D*	0	0
64	159	0.01493	0.000222905	#VALUE!	#VALUE!	B-sigma	A-pi*			69	#VALUE!	B-sigma			158	#VALUE!	B-pi*			B	A*	0.208696	68
64	160	-0.01851	0.00034262	#VALUE!	#VALUE!	B-sigma	B-pi*			71	#VALUE!	B-sigma			159	#VALUE!	A-pi*			B	B*	0.685469	399
64	240	-0.01412	0.000199374	#VALUE!	#VALUE!	B-sigma	B-sigma*			78	#VALUE!	B-sigma			160	#VALUE!	B-pi*			B	D*	0.00606629	16
69	236	0.01771	0.000313644	#VALUE!	#VALUE!	B-sigma	B-sigma*			81	#VALUE!	B-sigma			161	#VALUE!	A-pi*			D	A*	0	0
71	229	-0.01188	0.000141134	#VALUE!	#VALUE!	B-sigma	B-sigma*			85	#VALUE!	A-sigma			163	#VALUE!	D-pi*			D	B*	0.00965236	19
78	227	-0.01038	0.000107744	#VALUE!	#VALUE!	B-sigma	B-sigma*			87	#VALUE!	B-sigma			164	#VALUE!	D-pi*			D	D*	0.0137858	42
81	222	0.01193	0.000142325	#VALUE!	#VALUE!	B-sigma	B-sigma*			90	#VALUE!	B-lone pair			165	#VALUE!	B-pi*					0.936117	559
85	221	-0.01125	0.000126562	#VALUE!	#VALUE!	A-sigma	A-sigma*			91	#VALUE!	B-sigma			166	#VALUE!	B-pi*
87	158	0.01224	0.000149818	#VALUE!	#VALUE!	B-sigma	B-pi*			93	#VALUE!	A-sigma			168	#VALUE!	D-pi*
87	215	-0.02705	0.000731703	#VALUE!	#VALUE!	B-sigma	B-sigma*			94	#VALUE!	B-sigma			169	#VALUE!	B-pi*
87	254	-0.015	0.000225	#VALUE!	#VALUE!	B-sigma	B-pi*			95	#VALUE!	B-sigma			170	#VALUE!	B-pi*
90	206	-0.01439	0.000207072	#VALUE!	#VALUE!	B-lone pair	B-pi*			96	#VALUE!	B-sigma			171	#VALUE!	B-pi*
90	215	0.01557	0.000242425	#VALUE!	#VALUE!	B-lone pair	B-sigma*			97	#VALUE!	B-sigma			174	#VALUE!	B-pi*
90	254	0.02196	0.000482242	#VALUE!	#VALUE!	B-lone pair	B-pi*			103	#VALUE!	B-pi			194	#VALUE!	D-pi*
91	206	0.02477	0.000613553	#VALUE!	#VALUE!	B-sigma	B-pi*			104	#VALUE!	B-pi			196	#VALUE!	B-pi*
91	254	-0.01104	0.000121882	#VALUE!	#VALUE!	B-sigma	B-pi*			105	#VALUE!	D-pi			197	#VALUE!	B-pi*
93	211	0.01081	0.000116856	#VALUE!	#VALUE!	A-sigma	A-sigma*			106	#VALUE!	D-pi			198	#VALUE!	D-pi*
94	212	0.02097	0.000439741	#VALUE!	#VALUE!	B-sigma	B-sigma*			107	#VALUE!	B-pi			201	#VALUE!	D-pi*
95	210	-0.0176	0.00030976	#VALUE!	#VALUE!	B-sigma	B-sigma*			108	#VALUE!	D-pi			202	#VALUE!	B-pi*
96	209	-0.01501	0.0002253	#VALUE!	#VALUE!	B-sigma	B-sigma*			109	#VALUE!	B-pi			203	#VALUE!	B-pi*
97	207	-0.01044	0.000108994	#VALUE!	#VALUE!	B-sigma	B-sigma*			110	#VALUE!	D-pi			206	#VALUE!	B-pi*
103	155	-0.01277	0.000163073	#VALUE!	#VALUE!	B-sigma	A-pi*			111	#VALUE!	D-pi			207	#VALUE!	B-sigma*
103	156	-0.02243	0.000503105	#VALUE!	#VALUE!	B-sigma	B-pi*			112	#VALUE!	B-pi			209	#VALUE!	B-sigma*
103	157	-0.04503	0.0020277	#VALUE!	#VALUE!	B-sigma	B-pi*			113	#VALUE!	B-pi			210	#VALUE!	B-sigma*
103	158	-0.04871	0.00237266	#VALUE!	#VALUE!	B-sigma	B-pi*			115	#VALUE!	B-pi			211	#VALUE!	A-sigma*
103	159	0.03309	0.00109495	#VALUE!	#VALUE!	B-sigma	A-pi*			116	#VALUE!	B-pi			212	#VALUE!	B-sigma*
103	160	-0.03548	0.00125883	#VALUE!	#VALUE!	B-sigma	B-pi*			117	#VALUE!	B-pi			215	#VALUE!	B-sigma*
103	161	0.01273	0.000162053	#VALUE!	#VALUE!	B-sigma	A-pi*			119	#VALUE!	D-pi			221	#VALUE!	A-sigma*
103	165	-0.01525	0.000232562	#VALUE!	#VALUE!	B-sigma	B-pi*			141	#VALUE!	B-pi			222	#VALUE!	B-sigma*
103	169	-0.04091	0.00167363	#VALUE!	#VALUE!	B-sigma	B-pi*			142	#VALUE!	B-pi			227	#VALUE!	B-sigma*
103	170	0.03575	0.00127806	#VALUE!	#VALUE!	B-sigma	B-pi*			144	#VALUE!	A-pi			229	#VALUE!	B-sigma*
103	171	0.07427	0.00551603	#VALUE!	#VALUE!	B-sigma	B-pi*			145	#VALUE!	D-pi			236	#VALUE!	B-sigma*
103	174	-0.05435	0.00295392	#VALUE!	#VALUE!	B-sigma	B-pi*			146	#VALUE!	D-pi			240	#VALUE!	B-sigma*
103	196	-0.0323	0.00104329	#VALUE!	#VALUE!	B-sigma	B-pi*			147	#VALUE!	B-pi			250	#VALUE!	A-sigma*
103	197	0.03357	0.00112694	#VALUE!	#VALUE!	B-sigma	B-pi*			148	#VALUE!	B-pi			251	#VALUE!	A-sigma*
103	202	-0.04643	0.00215574	#VALUE!	#VALUE!	B-sigma	B-pi*			149	#VALUE!	B-pi			252	#VALUE!	A-sigma*
103	203	0.05184	0.00268739	#VALUE!	#VALUE!	B-sigma	B-pi*			150	#VALUE!	A-pi			254	#VALUE!	B-pi*
103	296	-0.02185	0.000477423	#VALUE!	#VALUE!	B-sigma	B-pi*			151	#VALUE!	B-pi			258	#VALUE!	B-pi*
103	297	0.02419	0.000585156	#VALUE!	#VALUE!	B-sigma	B-pi*			152	#VALUE!	B-pi			259	#VALUE!	B-pi*
103	312	-0.01109	0.000122988	#VALUE!	#VALUE!	B-sigma	B-pi*								261	#VALUE!	B-pi*
103	317	-0.01294	0.000167444	#VALUE!	#VALUE!	B-sigma	B-pi*								286	#VALUE!	D-pi*
103	321	0.01191	0.000141848	#VALUE!	#VALUE!	B-sigma	B-pi*								296	#VALUE!	B-pi*
103	337	-0.01019	0.000103836	#VALUE!	#VALUE!	B-sigma	B-pi*								297	#VALUE!	B-pi*
103	395	0.02937	0.000862597	#VALUE!	#VALUE!	B-sigma	B-pi*								312	#VALUE!	B-pi*
103	406	-0.0134	0.00017956	#VALUE!	#VALUE!	B-sigma	B-pi*								313	#VALUE!	B-pi*
103	409	0.01069	0.000114276	#VALUE!	#VALUE!	B-sigma	B-pi*								314	#VALUE!	B-pi*
103	596	-0.01217	0.000148109	#VALUE!	#VALUE!	B-sigma	B-pi*								315	#VALUE!	B-pi*
103	599	0.01274	0.000162308	#VALUE!	#VALUE!	B-sigma	B-pi*								317	#VALUE!	B-pi*
103	648	-0.02009	0.000403608	#VALUE!	#VALUE!	B-sigma	B-pi*								318	#VALUE!	B-pi*
103	649	-0.03398	0.00115464	#VALUE!	#VALUE!	B-sigma	B-pi*								320	#VALUE!	B-pi*
103	650	0.01817	0.000330149	#VALUE!	#VALUE!	B-sigma	B-pi*								321	#VALUE!	B-pi*
103	651	0.02856	0.000815674	#VALUE!	#VALUE!	B-sigma	B-pi*								323	#VALUE!	B-pi*
104	155	-0.02086	0.00043514	#VALUE!	#VALUE!	B-sigma	A-pi*								326	#VALUE!	B-pi*
104	156	-0.01425	0.000203063	#VALUE!	#VALUE!	B-sigma	B-pi*								337	#VALUE!	B-pi*
104	157	-0.02956	0.000873794	#VALUE!	#VALUE!	B-sigma	B-pi*								338	#VALUE!	B-pi*
104	158	-0.0803	0.00644809	#VALUE!	#VALUE!	B-sigma	B-pi*								339	#VALUE!	B-pi*
104	159	0.05428	0.00294632	#VALUE!	#VALUE!	B-sigma	A-pi*								346	#VALUE!	A-pi*
104	160	-0.06	0.0036	#VALUE!	#VALUE!	B-sigma	B-pi*								350	#VALUE!	A-pi*
104	161	0.02057	0.000423125	#VALUE!	#VALUE!	B-sigma	A-pi*								355	#VALUE!	A-pi*
104	166	-0.02649	0.00070172	#VALUE!	#VALUE!	B-sigma	B-pi*								357	#VALUE!	B-pi*
104	169	-0.02888	0.000834054	#VALUE!	#VALUE!	B-sigma	B-pi*								358	#VALUE!	B-pi*
104	170	0.05457	0.00297788	#VALUE!	#VALUE!	B-sigma	B-pi*								365	#VALUE!	B-pi*
104	171	0.05025	0.00252506	#VALUE!	#VALUE!	B-sigma	B-pi*								395	#VALUE!	B-pi*
104	174	-0.08402	0.00705936	#VALUE!	#VALUE!	B-sigma	B-pi*								401	#VALUE!	B-pi*
104	196	-0.04919	0.00241966	#VALUE!	#VALUE!	B-sigma	B-pi*								406	#VALUE!	B-pi*
104	197	0.02388	0.000570254	#VALUE!	#VALUE!	B-sigma	B-pi*								409	#VALUE!	B-pi*
104	202	-0.06026	0.00363127	#VALUE!	#VALUE!	B-sigma	B-pi*								415	#VALUE!	B-pi*
104	203	0.04075	0.00166056	#VALUE!	#VALUE!	B-sigma	B-pi*								418	#VALUE!	B-pi*
104	296	-0.02976	0.000885658	#VALUE!	#VALUE!	B-sigma	B-pi*								419	#VALUE!	B-pi*
104	297	0.01927	0.000371333	#VALUE!	#VALUE!	B-sigma	B-pi*								421	#VALUE!	B-pi*
104	314	0.01093	0.000119465	#VALUE!	#VALUE!	B-sigma	B-pi*								439	#VALUE!	B-pi*
104	315	0.01327	0.000176093	#VALUE!	#VALUE!	B-sigma	B-pi*								462	#VALUE!	B-pi*
104	323	0.01182	0.000139712	#VALUE!	#VALUE!	B-sigma	B-pi*								475	#VALUE!	A-pi*
104	357	-0.01121	0.000125664	#VALUE!	#VALUE!	B-sigma	B-pi*								490	#VALUE!	B-pi*
104	395	0.02967	0.000880309	#VALUE!	#VALUE!	B-sigma	B-pi*								515	#VALUE!	A-pi*
104	409	0.01708	0.000291726	#VALUE!	#VALUE!	B-sigma	B-pi*								532	#VALUE!	A-pi*
104	415	-0.0155	0.00024025	#VALUE!	#VALUE!	B-sigma	B-pi*								588	#VALUE!	A-pi*
104	599	0.02031	0.000412496	#VALUE!	#VALUE!	B-sigma	B-pi*								595	#VALUE!	B-pi*
104	603	-0.01429	0.000204204	#VALUE!	#VALUE!	B-sigma	B-pi*								596	#VALUE!	B-pi*
104	610	0.01397	0.000195161	#VALUE!	#VALUE!	B-sigma	A-pi*								599	#VALUE!	B-pi*
104	648	-0.01411	0.000199092	#VALUE!	#VALUE!	B-sigma	B-pi*								603	#VALUE!	B-pi*
104	649	-0.02619	0.000685916	#VALUE!	#VALUE!	B-sigma	B-pi*								610	#VALUE!	A-pi*
104	650	0.02757	0.000760105	#VALUE!	#VALUE!	B-sigma	B-pi*								617	#VALUE!	A-unidentfied*
104	651	0.0387	0.00149769	#VALUE!	#VALUE!	B-sigma	B-pi*								646	#VALUE!	D-pi*
105	156	0.02988	0.000892814	#VALUE!	#VALUE!	D-pi	B-pi*								648	#VALUE!	B-pi*
105	157	0.02133	0.000454969	#VALUE!	#VALUE!	D-pi	B-pi*								649	#VALUE!	B-pi*
105	163	0.01902	0.00036176	#VALUE!	#VALUE!	D-pi	D-pi*								650	#VALUE!	B-pi*
105	164	-0.01119	0.000125216	#VALUE!	#VALUE!	D-pi	D-pi*								651	#VALUE!	B-pi*
105	168	-0.02759	0.000761208	#VALUE!	#VALUE!	D-pi	D-pi*								696	#VALUE!	B-unidetified*
105	194	0.01889	0.000356832	#VALUE!	#VALUE!	D-pi	D-pi*
105	198	-0.02238	0.000500864	#VALUE!	#VALUE!	D-pi	D-pi*
105	201	-0.01553	0.000241181	#VALUE!	#VALUE!	D-pi	D-pi*
105	646	0.01249	0.000156	#VALUE!	#VALUE!	D-pi	D-pi*
106	156	0.01709	0.000292068	#VALUE!	#VALUE!	D-pi	B-pi*
106	157	0.01234	0.000152276	#VALUE!	#VALUE!	D-pi	B-pi*
106	163	0.02461	0.000605652	#VALUE!	#VALUE!	D-pi	D-pi*
106	164	-0.01433	0.000205349	#VALUE!	#VALUE!	D-pi	D-pi*
106	168	-0.01569	0.000246176	#VALUE!	#VALUE!	D-pi	D-pi*
106	194	0.0111	0.00012321	#VALUE!	#VALUE!	D-pi	D-pi*
106	198	-0.01268	0.000160782	#VALUE!	#VALUE!	D-pi	D-pi*
106	201	-0.01073	0.000115133	#VALUE!	#VALUE!	D-pi	D-pi*
107	155	0.01042	0.000108576	#VALUE!	#VALUE!	B-pi	A-pi*
107	156	0.03434	0.00117924	#VALUE!	#VALUE!	B-pi	B-pi*
107	157	0.06771	0.00458464	#VALUE!	#VALUE!	B-pi	B-pi*
107	158	0.03883	0.00150777	#VALUE!	#VALUE!	B-pi	B-pi*
107	159	-0.02691	0.000724148	#VALUE!	#VALUE!	B-pi	A-pi*
107	160	0.0285	0.00081225	#VALUE!	#VALUE!	B-pi	B-pi*
107	161	-0.01042	0.000108576	#VALUE!	#VALUE!	B-pi	A-pi*
107	165	0.01114	0.0001241	#VALUE!	#VALUE!	B-pi	B-pi*
107	168	-0.01049	0.00011004	#VALUE!	#VALUE!	B-pi	D-pi*
107	169	0.06574	0.00432175	#VALUE!	#VALUE!	B-pi	B-pi*
107	170	-0.02836	0.00080429	#VALUE!	#VALUE!	B-pi	B-pi*
107	171	-0.05931	0.00351768	#VALUE!	#VALUE!	B-pi	B-pi*
107	174	0.04062	0.00164998	#VALUE!	#VALUE!	B-pi	B-pi*
107	196	0.02552	0.00065127	#VALUE!	#VALUE!	B-pi	B-pi*
107	197	-0.04652	0.00216411	#VALUE!	#VALUE!	B-pi	B-pi*
107	202	0.03492	0.00121941	#VALUE!	#VALUE!	B-pi	B-pi*
107	203	-0.04825	0.00232806	#VALUE!	#VALUE!	B-pi	B-pi*
107	296	0.01723	0.000296873	#VALUE!	#VALUE!	B-pi	B-pi*
107	297	-0.02509	0.000629508	#VALUE!	#VALUE!	B-pi	B-pi*
107	321	-0.0115	0.00013225	#VALUE!	#VALUE!	B-pi	B-pi*
107	395	-0.02217	0.000491509	#VALUE!	#VALUE!	B-pi	B-pi*
107	406	0.01605	0.000257602	#VALUE!	#VALUE!	B-pi	B-pi*
107	419	0.01409	0.000198528	#VALUE!	#VALUE!	B-pi	B-pi*
107	596	0.01815	0.000329422	#VALUE!	#VALUE!	B-pi	B-pi*
107	599	-0.01018	0.000103632	#VALUE!	#VALUE!	B-pi	B-pi*
107	648	0.02809	0.000789048	#VALUE!	#VALUE!	B-pi	B-pi*
107	649	0.02958	0.000874976	#VALUE!	#VALUE!	B-pi	B-pi*
107	650	-0.01437	0.000206497	#VALUE!	#VALUE!	B-pi	B-pi*
107	651	-0.02128	0.000452838	#VALUE!	#VALUE!	B-pi	B-pi*
108	156	-0.03947	0.00155788	#VALUE!	#VALUE!	D-pi	B-pi*
108	157	-0.02927	0.000856733	#VALUE!	#VALUE!	D-pi	B-pi*
108	163	-0.01339	0.000179292	#VALUE!	#VALUE!	D-pi	D-pi*
108	168	0.0316	0.00099856	#VALUE!	#VALUE!	D-pi	D-pi*
108	169	-0.01124	0.000126338	#VALUE!	#VALUE!	D-pi	B-pi*
108	194	-0.01242	0.000154256	#VALUE!	#VALUE!	D-pi	D-pi*
108	198	0.02297	0.000527621	#VALUE!	#VALUE!	D-pi	D-pi*
108	201	0.01171	0.000137124	#VALUE!	#VALUE!	D-pi	D-pi*
108	595	-0.01018	0.000103632	#VALUE!	#VALUE!	D-pi	B-pi*
108	646	-0.01298	0.00016848	#VALUE!	#VALUE!	D-pi	D-pi*
109	155	-0.03102	0.00096224	#VALUE!	#VALUE!	B-pi	A-pi*
109	156	-0.012	0.000144	#VALUE!	#VALUE!	B-pi	B-pi*
109	157	-0.02484	0.000617026	#VALUE!	#VALUE!	B-pi	B-pi*
109	158	-0.12899	0.0166384	#VALUE!	#VALUE!	B-pi	B-pi*
109	159	0.08159	0.00665693	#VALUE!	#VALUE!	B-pi	A-pi*
109	160	-0.0925	0.00855625	#VALUE!	#VALUE!	B-pi	B-pi*
109	161	0.0304	0.00092416	#VALUE!	#VALUE!	B-pi	A-pi*
109	166	-0.02018	0.000407232	#VALUE!	#VALUE!	B-pi	B-pi*
109	169	-0.02416	0.000583706	#VALUE!	#VALUE!	B-pi	B-pi*
109	170	0.08982	0.00806763	#VALUE!	#VALUE!	B-pi	B-pi*
109	171	0.03897	0.00151866	#VALUE!	#VALUE!	B-pi	B-pi*
109	174	-0.0673	0.00452929	#VALUE!	#VALUE!	B-pi	B-pi*
109	196	-0.07061	0.00498577	#VALUE!	#VALUE!	B-pi	B-pi*
109	197	0.01995	0.000398002	#VALUE!	#VALUE!	B-pi	B-pi*
109	202	-0.05726	0.00327871	#VALUE!	#VALUE!	B-pi	B-pi*
109	203	0.0318	0.00101124	#VALUE!	#VALUE!	B-pi	B-pi*
109	259	0.01396	0.000194882	#VALUE!	#VALUE!	B-pi	B-pi*
109	296	-0.03328	0.00110756	#VALUE!	#VALUE!	B-pi	B-pi*
109	297	0.01585	0.000251223	#VALUE!	#VALUE!	B-pi	B-pi*
109	313	-0.01127	0.000127013	#VALUE!	#VALUE!	B-pi	B-pi*
109	318	0.01242	0.000154256	#VALUE!	#VALUE!	B-pi	B-pi*
109	320	0.01021	0.000104244	#VALUE!	#VALUE!	B-pi	B-pi*
109	323	0.01118	0.000124992	#VALUE!	#VALUE!	B-pi	B-pi*
109	357	-0.01327	0.000176093	#VALUE!	#VALUE!	B-pi	B-pi*
109	395	0.02389	0.000570732	#VALUE!	#VALUE!	B-pi	B-pi*
109	409	0.0197	0.00038809	#VALUE!	#VALUE!	B-pi	B-pi*
109	415	-0.02603	0.000677561	#VALUE!	#VALUE!	B-pi	B-pi*
109	439	0.01017	0.000103429	#VALUE!	#VALUE!	B-pi	B-pi*
109	599	0.03236	0.00104717	#VALUE!	#VALUE!	B-pi	B-pi*
109	603	-0.02159	0.000466128	#VALUE!	#VALUE!	B-pi	B-pi*
109	610	0.02091	0.000437228	#VALUE!	#VALUE!	B-pi	A-pi*
109	648	-0.01165	0.000135723	#VALUE!	#VALUE!	B-pi	B-pi*
109	649	-0.01993	0.000397205	#VALUE!	#VALUE!	B-pi	B-pi*
109	650	0.04039	0.00163135	#VALUE!	#VALUE!	B-pi	B-pi*
109	651	0.03461	0.00119785	#VALUE!	#VALUE!	B-pi	B-pi*
110	156	0.01788	0.000319694	#VALUE!	#VALUE!	D-pi	B-pi*
110	157	0.01297	0.000168221	#VALUE!	#VALUE!	D-pi	B-pi*
110	163	0.02569	0.000659976	#VALUE!	#VALUE!	D-pi	D-pi*
110	164	-0.01498	0.0002244	#VALUE!	#VALUE!	D-pi	D-pi*
110	168	-0.01634	0.000266996	#VALUE!	#VALUE!	D-pi	D-pi*
110	194	0.01168	0.000136422	#VALUE!	#VALUE!	D-pi	D-pi*
110	198	-0.01323	0.000175033	#VALUE!	#VALUE!	D-pi	D-pi*
110	201	-0.01108	0.000122766	#VALUE!	#VALUE!	D-pi	D-pi*
111	156	0.03095	0.000957902	#VALUE!	#VALUE!	D-pi	B-pi*
111	157	0.02207	0.000487085	#VALUE!	#VALUE!	D-pi	B-pi*
111	163	0.01984	0.000393626	#VALUE!	#VALUE!	D-pi	D-pi*
111	164	-0.01165	0.000135723	#VALUE!	#VALUE!	D-pi	D-pi*
111	168	-0.02855	0.000815102	#VALUE!	#VALUE!	D-pi	D-pi*
111	194	0.01696	0.000287642	#VALUE!	#VALUE!	D-pi	D-pi*
111	198	-0.02343	0.000548965	#VALUE!	#VALUE!	D-pi	D-pi*
111	201	-0.01892	0.000357966	#VALUE!	#VALUE!	D-pi	D-pi*
111	646	0.01299	0.00016874	#VALUE!	#VALUE!	D-pi	D-pi*
112	158	-0.01993	0.000397205	#VALUE!	#VALUE!	B-pi	B-pi*
112	258	-0.01192	0.000142086	#VALUE!	#VALUE!	B-pi	B-pi*
113	155	0.02365	0.000559323	#VALUE!	#VALUE!	B-pi	A-pi*
113	156	0.01621	0.000262764	#VALUE!	#VALUE!	B-pi	B-pi*
113	157	0.03357	0.00112694	#VALUE!	#VALUE!	B-pi	B-pi*
113	158	0.09124	0.00832474	#VALUE!	#VALUE!	B-pi	B-pi*
113	159	-0.06153	0.00378594	#VALUE!	#VALUE!	B-pi	A-pi*
113	160	0.06803	0.00462808	#VALUE!	#VALUE!	B-pi	B-pi*
113	161	-0.02332	0.000543822	#VALUE!	#VALUE!	B-pi	A-pi*
113	166	0.03028	0.000916878	#VALUE!	#VALUE!	B-pi	B-pi*
113	169	0.03269	0.00106864	#VALUE!	#VALUE!	B-pi	B-pi*
113	170	-0.06063	0.003676	#VALUE!	#VALUE!	B-pi	B-pi*
113	171	-0.05652	0.00319451	#VALUE!	#VALUE!	B-pi	B-pi*
113	174	0.08258	0.00681946	#VALUE!	#VALUE!	B-pi	B-pi*
113	196	0.05687	0.0032342	#VALUE!	#VALUE!	B-pi	B-pi*
113	197	-0.02713	0.000736037	#VALUE!	#VALUE!	B-pi	B-pi*
113	202	0.08238	0.00678646	#VALUE!	#VALUE!	B-pi	B-pi*
113	203	-0.04662	0.00217342	#VALUE!	#VALUE!	B-pi	B-pi*
113	296	0.03385	0.00114582	#VALUE!	#VALUE!	B-pi	B-pi*
113	297	-0.02184	0.000476986	#VALUE!	#VALUE!	B-pi	B-pi*
113	312	0.01063	0.000112997	#VALUE!	#VALUE!	B-pi	B-pi*
113	314	-0.01531	0.000234396	#VALUE!	#VALUE!	B-pi	B-pi*
113	315	-0.01283	0.000164609	#VALUE!	#VALUE!	B-pi	B-pi*
113	317	0.01082	0.000117072	#VALUE!	#VALUE!	B-pi	B-pi*
113	321	-0.01119	0.000125216	#VALUE!	#VALUE!	B-pi	B-pi*
113	323	-0.01289	0.000166152	#VALUE!	#VALUE!	B-pi	B-pi*
113	337	0.01039	0.000107952	#VALUE!	#VALUE!	B-pi	B-pi*
113	339	0.01027	0.000105473	#VALUE!	#VALUE!	B-pi	B-pi*
113	357	0.01275	0.000162562	#VALUE!	#VALUE!	B-pi	B-pi*
113	395	-0.03386	0.0011465	#VALUE!	#VALUE!	B-pi	B-pi*
113	401	-0.01004	0.000100802	#VALUE!	#VALUE!	B-pi	B-pi*
113	406	0.01038	0.000107744	#VALUE!	#VALUE!	B-pi	B-pi*
113	409	-0.01945	0.000378302	#VALUE!	#VALUE!	B-pi	B-pi*
113	415	0.01763	0.000310817	#VALUE!	#VALUE!	B-pi	B-pi*
113	439	-0.01052	0.00011067	#VALUE!	#VALUE!	B-pi	B-pi*
113	599	-0.02312	0.000534534	#VALUE!	#VALUE!	B-pi	B-pi*
113	603	0.0162	0.00026244	#VALUE!	#VALUE!	B-pi	B-pi*
113	610	-0.01584	0.000250906	#VALUE!	#VALUE!	B-pi	A-pi*
113	648	0.01596	0.000254722	#VALUE!	#VALUE!	B-pi	B-pi*
113	649	0.02966	0.000879716	#VALUE!	#VALUE!	B-pi	B-pi*
113	650	-0.03114	0.0009697	#VALUE!	#VALUE!	B-pi	B-pi*
113	651	-0.04418	0.00195187	#VALUE!	#VALUE!	B-pi	B-pi*
115	155	-0.01489	0.000221712	#VALUE!	#VALUE!	B-pi	A-pi*
115	156	-0.02603	0.000677561	#VALUE!	#VALUE!	B-pi	B-pi*
115	157	-0.05228	0.0027332	#VALUE!	#VALUE!	B-pi	B-pi*
115	158	-0.0568	0.00322624	#VALUE!	#VALUE!	B-pi	B-pi*
115	159	0.03859	0.00148919	#VALUE!	#VALUE!	B-pi	A-pi*
115	160	-0.04143	0.00171644	#VALUE!	#VALUE!	B-pi	B-pi*
115	161	0.01485	0.000220523	#VALUE!	#VALUE!	B-pi	A-pi*
115	165	-0.01804	0.000325442	#VALUE!	#VALUE!	B-pi	B-pi*
115	169	-0.04655	0.0021669	#VALUE!	#VALUE!	B-pi	B-pi*
115	170	0.04162	0.00173222	#VALUE!	#VALUE!	B-pi	B-pi*
115	171	0.07651	0.00585378	#VALUE!	#VALUE!	B-pi	B-pi*
115	174	-0.06292	0.00395893	#VALUE!	#VALUE!	B-pi	B-pi*
115	196	-0.03764	0.00141677	#VALUE!	#VALUE!	B-pi	B-pi*
115	197	0.03977	0.00158165	#VALUE!	#VALUE!	B-pi	B-pi*
115	202	-0.05439	0.00295827	#VALUE!	#VALUE!	B-pi	B-pi*
115	203	0.07146	0.00510653	#VALUE!	#VALUE!	B-pi	B-pi*
115	296	-0.02545	0.000647703	#VALUE!	#VALUE!	B-pi	B-pi*
115	297	0.02823	0.000796933	#VALUE!	#VALUE!	B-pi	B-pi*
115	312	-0.01474	0.000217268	#VALUE!	#VALUE!	B-pi	B-pi*
115	314	0.0108	0.00011664	#VALUE!	#VALUE!	B-pi	B-pi*
115	315	0.01077	0.000115993	#VALUE!	#VALUE!	B-pi	B-pi*
115	317	-0.0138	0.00019044	#VALUE!	#VALUE!	B-pi	B-pi*
115	321	0.01344	0.000180634	#VALUE!	#VALUE!	B-pi	B-pi*
115	323	0.01059	0.000112148	#VALUE!	#VALUE!	B-pi	B-pi*
115	337	-0.01238	0.000153264	#VALUE!	#VALUE!	B-pi	B-pi*
115	395	0.03438	0.00118198	#VALUE!	#VALUE!	B-pi	B-pi*
115	406	-0.01562	0.000243984	#VALUE!	#VALUE!	B-pi	B-pi*
115	409	0.01231	0.000151536	#VALUE!	#VALUE!	B-pi	B-pi*
115	415	-0.0116	0.00013456	#VALUE!	#VALUE!	B-pi	B-pi*
115	419	-0.01097	0.000120341	#VALUE!	#VALUE!	B-pi	B-pi*
115	596	-0.01414	0.00019994	#VALUE!	#VALUE!	B-pi	B-pi*
115	599	0.01485	0.000220523	#VALUE!	#VALUE!	B-pi	B-pi*
115	610	0.01006	0.000101204	#VALUE!	#VALUE!	B-pi	A-pi*
115	648	-0.02327	0.000541493	#VALUE!	#VALUE!	B-pi	B-pi*
115	649	-0.03996	0.0015968	#VALUE!	#VALUE!	B-pi	B-pi*
115	650	0.02116	0.000447746	#VALUE!	#VALUE!	B-pi	B-pi*
115	651	0.03325	0.00110556	#VALUE!	#VALUE!	B-pi	B-pi*
116	155	-0.03121	0.000974064	#VALUE!	#VALUE!	B-pi	A-pi*
116	156	-0.01307	0.000170825	#VALUE!	#VALUE!	B-pi	B-pi*
116	157	-0.027	0.000729	#VALUE!	#VALUE!	B-pi	B-pi*
116	158	-0.13395	0.0179426	#VALUE!	#VALUE!	B-pi	B-pi*
116	159	0.08203	0.00672892	#VALUE!	#VALUE!	B-pi	A-pi*
116	160	-0.09349	0.00874038	#VALUE!	#VALUE!	B-pi	B-pi*
116	161	0.03058	0.000935136	#VALUE!	#VALUE!	B-pi	A-pi*
116	166	-0.02067	0.000427249	#VALUE!	#VALUE!	B-pi	B-pi*
116	169	-0.02616	0.000684346	#VALUE!	#VALUE!	B-pi	B-pi*
116	170	0.08069	0.00651088	#VALUE!	#VALUE!	B-pi	B-pi*
116	171	0.04215	0.00177662	#VALUE!	#VALUE!	B-pi	B-pi*
116	174	-0.07092	0.00502965	#VALUE!	#VALUE!	B-pi	B-pi*
116	196	-0.08729	0.00761954	#VALUE!	#VALUE!	B-pi	B-pi*
116	197	0.02166	0.000469156	#VALUE!	#VALUE!	B-pi	B-pi*
116	202	-0.06218	0.00386635	#VALUE!	#VALUE!	B-pi	B-pi*
116	203	0.03446	0.00118749	#VALUE!	#VALUE!	B-pi	B-pi*
116	259	0.01415	0.000200222	#VALUE!	#VALUE!	B-pi	B-pi*
116	296	-0.03565	0.00127092	#VALUE!	#VALUE!	B-pi	B-pi*
116	297	0.0171	0.00029241	#VALUE!	#VALUE!	B-pi	B-pi*
116	313	-0.01372	0.000188238	#VALUE!	#VALUE!	B-pi	B-pi*
116	318	0.0112	0.00012544	#VALUE!	#VALUE!	B-pi	B-pi*
116	323	0.01003	0.000100601	#VALUE!	#VALUE!	B-pi	B-pi*
116	326	0.0106	0.00011236	#VALUE!	#VALUE!	B-pi	B-pi*
116	357	-0.01416	0.000200506	#VALUE!	#VALUE!	B-pi	B-pi*
116	395	0.0256	0.00065536	#VALUE!	#VALUE!	B-pi	B-pi*
116	409	0.0202	0.00040804	#VALUE!	#VALUE!	B-pi	B-pi*
116	415	-0.02734	0.000747476	#VALUE!	#VALUE!	B-pi	B-pi*
116	439	0.01196	0.000143042	#VALUE!	#VALUE!	B-pi	B-pi*
116	599	0.03333	0.00111089	#VALUE!	#VALUE!	B-pi	B-pi*
116	603	-0.02179	0.000474804	#VALUE!	#VALUE!	B-pi	B-pi*
116	610	0.02102	0.00044184	#VALUE!	#VALUE!	B-pi	A-pi*
116	648	-0.01264	0.00015977	#VALUE!	#VALUE!	B-pi	B-pi*
116	649	-0.02156	0.000464834	#VALUE!	#VALUE!	B-pi	B-pi*
116	650	0.04303	0.00185158	#VALUE!	#VALUE!	B-pi	B-pi*
116	651	0.03697	0.00136678	#VALUE!	#VALUE!	B-pi	B-pi*
116	696	0.0106	0.00011236	#VALUE!	#VALUE!	B-pi	B-unidentified*
117	155	0.01182	0.000139712	#VALUE!	#VALUE!	B-pi	A-pi*
117	156	0.03572	0.00127592	#VALUE!	#VALUE!	B-pi	B-pi*
117	157	0.07239	0.00524031	#VALUE!	#VALUE!	B-pi	B-pi*
117	158	0.04403	0.00193864	#VALUE!	#VALUE!	B-pi	B-pi*
117	159	-0.03053	0.000932081	#VALUE!	#VALUE!	B-pi	A-pi*
117	160	0.03235	0.00104652	#VALUE!	#VALUE!	B-pi	B-pi*
117	161	-0.01181	0.000139476	#VALUE!	#VALUE!	B-pi	A-pi*
117	165	0.01186	0.00014066	#VALUE!	#VALUE!	B-pi	B-pi*
117	168	-0.0107	0.00011449	#VALUE!	#VALUE!	B-pi	D-pi*
117	169	0.06213	0.00386014	#VALUE!	#VALUE!	B-pi	B-pi*
117	170	-0.03203	0.00102592	#VALUE!	#VALUE!	B-pi	B-pi*
117	171	-0.0654	0.00427716	#VALUE!	#VALUE!	B-pi	B-pi*
117	174	0.04583	0.00210039	#VALUE!	#VALUE!	B-pi	B-pi*
117	196	0.02892	0.000836366	#VALUE!	#VALUE!	B-pi	B-pi*
117	197	-0.06053	0.00366388	#VALUE!	#VALUE!	B-pi	B-pi*
117	202	0.03939	0.00155157	#VALUE!	#VALUE!	B-pi	B-pi*
117	203	-0.05449	0.00296916	#VALUE!	#VALUE!	B-pi	B-pi*
117	296	0.01941	0.000376748	#VALUE!	#VALUE!	B-pi	B-pi*
117	297	-0.02795	0.000781203	#VALUE!	#VALUE!	B-pi	B-pi*
117	358	0.01049	0.00011004	#VALUE!	#VALUE!	B-pi	B-pi*
117	395	-0.02483	0.000616529	#VALUE!	#VALUE!	B-pi	B-pi*
117	406	0.01753	0.000307301	#VALUE!	#VALUE!	B-pi	B-pi*
117	419	0.01563	0.000244297	#VALUE!	#VALUE!	B-pi	B-pi*
117	596	0.01933	0.000373649	#VALUE!	#VALUE!	B-pi	B-pi*
117	599	-0.01154	0.000133172	#VALUE!	#VALUE!	B-pi	B-pi*
117	648	0.0312	0.00097344	#VALUE!	#VALUE!	B-pi	B-pi*
117	649	0.03294	0.00108504	#VALUE!	#VALUE!	B-pi	B-pi*
117	650	-0.01625	0.000264063	#VALUE!	#VALUE!	B-pi	B-pi*
117	651	-0.02399	0.00057552	#VALUE!	#VALUE!	B-pi	B-pi*
119	156	0.04139	0.00171313	#VALUE!	#VALUE!	D-pi	B-pi*
119	157	0.02945	0.000867302	#VALUE!	#VALUE!	D-pi	B-pi*
119	163	0.01501	0.0002253	#VALUE!	#VALUE!	D-pi	D-pi*
119	168	-0.03024	0.000914458	#VALUE!	#VALUE!	D-pi	D-pi*
119	169	0.01104	0.000121882	#VALUE!	#VALUE!	D-pi	B-pi*
119	194	0.01334	0.000177956	#VALUE!	#VALUE!	D-pi	D-pi*
119	198	-0.02833	0.000802589	#VALUE!	#VALUE!	D-pi	D-pi*
119	201	-0.01313	0.000172397	#VALUE!	#VALUE!	D-pi	D-pi*
119	595	0.01071	0.000114704	#VALUE!	#VALUE!	D-pi	B-pi*
119	646	0.01443	0.000208225	#VALUE!	#VALUE!	D-pi	D-pi*
141	157	0.01251	0.0001565	#VALUE!	#VALUE!	B-pi	B-pi*
141	166	-0.03887	0.00151088	#VALUE!	#VALUE!	B-pi	B-pi*
141	169	0.01185	0.000140422	#VALUE!	#VALUE!	B-pi	B-pi*
141	170	-0.01934	0.000374036	#VALUE!	#VALUE!	B-pi	B-pi*
141	171	-0.01772	0.000313998	#VALUE!	#VALUE!	B-pi	B-pi*
141	174	0.01461	0.000213452	#VALUE!	#VALUE!	B-pi	B-pi*
141	196	0.01598	0.00025536	#VALUE!	#VALUE!	B-pi	B-pi*
141	202	0.01295	0.000167702	#VALUE!	#VALUE!	B-pi	B-pi*
141	203	-0.01471	0.000216384	#VALUE!	#VALUE!	B-pi	B-pi*
141	296	0.01144	0.000130874	#VALUE!	#VALUE!	B-pi	B-pi*
142	158	0.01966	0.000386516	#VALUE!	#VALUE!	B-pi	B-pi*
142	159	-0.0133	0.00017689	#VALUE!	#VALUE!	B-pi	A-pi*
142	160	0.01464	0.00021433	#VALUE!	#VALUE!	B-pi	B-pi*
142	165	-0.02858	0.000816816	#VALUE!	#VALUE!	B-pi	B-pi*
142	169	0.01706	0.000291044	#VALUE!	#VALUE!	B-pi	B-pi*
142	170	-0.01393	0.000194045	#VALUE!	#VALUE!	B-pi	B-pi*
142	171	-0.01636	0.00026765	#VALUE!	#VALUE!	B-pi	B-pi*
142	174	0.0187	0.00034969	#VALUE!	#VALUE!	B-pi	B-pi*
142	196	0.0127	0.00016129	#VALUE!	#VALUE!	B-pi	B-pi*
142	197	-0.01337	0.000178757	#VALUE!	#VALUE!	B-pi	B-pi*
142	202	0.01618	0.000261792	#VALUE!	#VALUE!	B-pi	B-pi*
142	203	-0.01366	0.000186596	#VALUE!	#VALUE!	B-pi	B-pi*
144	155	-0.01142	0.000130416	#VALUE!	#VALUE!	A-pi	A-pi*
144	158	-0.01454	0.000211412	#VALUE!	#VALUE!	A-pi	B-pi*
144	159	0.03678	0.00135277	#VALUE!	#VALUE!	A-pi	A-pi*
144	160	-0.02022	0.000408848	#VALUE!	#VALUE!	A-pi	B-pi*
144	161	0.03738	0.00139726	#VALUE!	#VALUE!	A-pi	A-pi*
145	156	-0.01379	0.000190164	#VALUE!	#VALUE!	D-pi	B-pi*
145	157	-0.01017	0.000103429	#VALUE!	#VALUE!	D-pi	B-pi*
145	163	-0.02072	0.000429318	#VALUE!	#VALUE!	D-pi	D-pi*
145	164	0.01339	0.000179292	#VALUE!	#VALUE!	D-pi	D-pi*
145	168	0.01219	0.000148596	#VALUE!	#VALUE!	D-pi	D-pi*
146	156	0.01312	0.000172134	#VALUE!	#VALUE!	D-pi	B-pi*
146	168	-0.01047	0.000109621	#VALUE!	#VALUE!	D-pi	D-pi*
147	155	-0.08223	0.00676177	#VALUE!	#VALUE!	B-pi	A-pi*
147	157	-0.0139	0.00019321	#VALUE!	#VALUE!	B-pi	B-pi*
147	158	-0.13486	0.0181872	#VALUE!	#VALUE!	B-pi	B-pi*
147	159	0.23325	0.0544056	#VALUE!	#VALUE!	B-pi	A-pi*
147	160	-0.21357	0.0456121	#VALUE!	#VALUE!	B-pi	B-pi*
147	161	0.08164	0.00666509	#VALUE!	#VALUE!	B-pi	A-pi*
147	166	-0.02025	0.000410062	#VALUE!	#VALUE!	B-pi	B-pi*
147	169	-0.01326	0.000175828	#VALUE!	#VALUE!	B-pi	B-pi*
147	170	0.04264	0.00181817	#VALUE!	#VALUE!	B-pi	B-pi*
147	171	0.02067	0.000427249	#VALUE!	#VALUE!	B-pi	B-pi*
147	174	-0.03603	0.00129816	#VALUE!	#VALUE!	B-pi	B-pi*
147	196	-0.04048	0.00163863	#VALUE!	#VALUE!	B-pi	B-pi*
147	197	0.01095	0.000119902	#VALUE!	#VALUE!	B-pi	B-pi*
147	202	-0.03084	0.000951106	#VALUE!	#VALUE!	B-pi	B-pi*
147	203	0.0169	0.00028561	#VALUE!	#VALUE!	B-pi	B-pi*
147	251	0.01093	0.000119465	#VALUE!	#VALUE!	B-pi	A-sigma*
147	252	-0.01059	0.000112148	#VALUE!	#VALUE!	B-pi	A-sigma*
147	259	0.02599	0.00067548	#VALUE!	#VALUE!	B-pi	B-pi*
147	296	-0.017	0.000289	#VALUE!	#VALUE!	B-pi	B-pi*
147	338	0.01656	0.000274234	#VALUE!	#VALUE!	B-pi	B-pi*
147	350	-0.01647	0.000271261	#VALUE!	#VALUE!	B-pi	A-pi*
147	355	0.01416	0.000200506	#VALUE!	#VALUE!	B-pi	A-pi*
147	365	-0.01401	0.00019628	#VALUE!	#VALUE!	B-pi	B-pi*
147	395	0.01328	0.000176358	#VALUE!	#VALUE!	B-pi	B-pi*
147	409	0.01055	0.000111303	#VALUE!	#VALUE!	B-pi	B-pi*
147	415	-0.01642	0.000269616	#VALUE!	#VALUE!	B-pi	B-pi*
147	421	-0.01638	0.000268304	#VALUE!	#VALUE!	B-pi	B-pi*
147	462	-0.01877	0.000352313	#VALUE!	#VALUE!	B-pi	B-pi*
147	475	-0.01408	0.000198246	#VALUE!	#VALUE!	B-pi	A-pi*
147	490	0.01044	0.000108994	#VALUE!	#VALUE!	B-pi	B-pi*
147	515	0.01096	0.000120122	#VALUE!	#VALUE!	B-pi	A-pi*
147	532	0.02339	0.000547092	#VALUE!	#VALUE!	B-pi	A-pi*
147	588	0.01416	0.000200506	#VALUE!	#VALUE!	B-pi	A-pi*
147	599	0.03384	0.00114515	#VALUE!	#VALUE!	B-pi	B-pi*
147	603	-0.047	0.002209	#VALUE!	#VALUE!	B-pi	B-pi*
147	610	0.05687	0.0032342	#VALUE!	#VALUE!	B-pi	A-pi*
147	617	0.02185	0.000477423	#VALUE!	#VALUE!	B-pi	A-unidentfied*
147	649	-0.01063	0.000112997	#VALUE!	#VALUE!	B-pi	B-pi*
147	650	0.02128	0.000452838	#VALUE!	#VALUE!	B-pi	B-pi*
147	651	0.01842	0.000339296	#VALUE!	#VALUE!	B-pi	B-pi*
148	155	-0.07699	0.00592746	#VALUE!	#VALUE!	B-pi	A-pi*
148	158	-0.06256	0.00391375	#VALUE!	#VALUE!	B-pi	B-pi*
148	159	0.17981	0.0323316	#VALUE!	#VALUE!	B-pi	A-pi*
148	160	-0.09043	0.00817758	#VALUE!	#VALUE!	B-pi	B-pi*
148	161	0.08363	0.00699398	#VALUE!	#VALUE!	B-pi	A-pi*
148	170	0.01871	0.000350064	#VALUE!	#VALUE!	B-pi	B-pi*
148	174	-0.01589	0.000252492	#VALUE!	#VALUE!	B-pi	B-pi*
148	196	-0.01819	0.000330876	#VALUE!	#VALUE!	B-pi	B-pi*
148	202	-0.01358	0.000184416	#VALUE!	#VALUE!	B-pi	B-pi*
148	251	0.01148	0.00013179	#VALUE!	#VALUE!	B-pi	A-sigma*
148	252	-0.01099	0.00012078	#VALUE!	#VALUE!	B-pi	A-sigma*
148	346	0.02509	0.000629508	#VALUE!	#VALUE!	B-pi	A-pi*
148	350	-0.01546	0.000239012	#VALUE!	#VALUE!	B-pi	A-pi*
148	421	-0.01435	0.000205922	#VALUE!	#VALUE!	B-pi	B-pi*
148	475	-0.01524	0.000232258	#VALUE!	#VALUE!	B-pi	A-pi*
148	515	0.01	0.0001	#VALUE!	#VALUE!	B-pi	A-pi*
148	532	0.02292	0.000525326	#VALUE!	#VALUE!	B-pi	A-pi*
148	588	0.01453	0.000211121	#VALUE!	#VALUE!	B-pi	A-pi*
148	599	0.016	0.000256	#VALUE!	#VALUE!	B-pi	B-pi*
148	603	-0.0205	0.00042025	#VALUE!	#VALUE!	B-pi	B-pi*
148	610	0.04327	0.00187229	#VALUE!	#VALUE!	B-pi	A-pi*
148	617	0.02214	0.00049018	#VALUE!	#VALUE!	B-pi	A-unidentfied*
149	155	-0.07243	0.0052461	#VALUE!	#VALUE!	B-pi	A-pi*
149	157	-0.02064	0.00042601	#VALUE!	#VALUE!	B-pi	B-pi*
149	158	-0.24266	0.0588839	#VALUE!	#VALUE!	B-pi	B-pi*
149	159	0.19451	0.0378341	#VALUE!	#VALUE!	B-pi	A-pi*
149	160	-0.23359	0.0545643	#VALUE!	#VALUE!	B-pi	B-pi*
149	161	0.07011	0.00491541	#VALUE!	#VALUE!	B-pi	A-pi*
149	166	-0.02849	0.00081168	#VALUE!	#VALUE!	B-pi	B-pi*
149	169	-0.02001	0.0004004	#VALUE!	#VALUE!	B-pi	B-pi*
149	170	0.07446	0.00554429	#VALUE!	#VALUE!	B-pi	B-pi*
149	171	0.03168	0.00100362	#VALUE!	#VALUE!	B-pi	B-pi*
149	174	-0.05616	0.00315395	#VALUE!	#VALUE!	B-pi	B-pi*
149	196	-0.07067	0.00499425	#VALUE!	#VALUE!	B-pi	B-pi*
149	197	0.0165	0.00027225	#VALUE!	#VALUE!	B-pi	B-pi*
149	202	-0.04865	0.00236682	#VALUE!	#VALUE!	B-pi	B-pi*
149	203	0.0258	0.00066564	#VALUE!	#VALUE!	B-pi	B-pi*
149	240	0.01436	0.00020621	#VALUE!	#VALUE!	B-pi	B-sigma*
149	259	0.03445	0.0011868	#VALUE!	#VALUE!	B-pi	B-pi*
149	296	-0.02868	0.000822542	#VALUE!	#VALUE!	B-pi	B-pi*
149	297	0.0134	0.00017956	#VALUE!	#VALUE!	B-pi	B-pi*
149	313	-0.0128	0.00016384	#VALUE!	#VALUE!	B-pi	B-pi*
149	318	0.01153	0.000132941	#VALUE!	#VALUE!	B-pi	B-pi*
149	320	0.01049	0.00011004	#VALUE!	#VALUE!	B-pi	B-pi*
149	326	0.01061	0.000112572	#VALUE!	#VALUE!	B-pi	B-pi*
149	338	0.02063	0.000425597	#VALUE!	#VALUE!	B-pi	B-pi*
149	350	-0.01151	0.00013248	#VALUE!	#VALUE!	B-pi	A-pi*
149	357	-0.01227	0.000150553	#VALUE!	#VALUE!	B-pi	B-pi*
149	395	0.02065	0.000426423	#VALUE!	#VALUE!	B-pi	B-pi*
149	409	0.01639	0.000268632	#VALUE!	#VALUE!	B-pi	B-pi*
149	415	-0.03224	0.00103942	#VALUE!	#VALUE!	B-pi	B-pi*
149	421	-0.01181	0.000139476	#VALUE!	#VALUE!	B-pi	B-pi*
149	462	-0.01544	0.000238394	#VALUE!	#VALUE!	B-pi	B-pi*
149	475	-0.01179	0.000139004	#VALUE!	#VALUE!	B-pi	A-pi*
149	490	0.02012	0.000404814	#VALUE!	#VALUE!	B-pi	B-pi*
149	532	0.02072	0.000429318	#VALUE!	#VALUE!	B-pi	A-pi*
149	588	0.01111	0.000123432	#VALUE!	#VALUE!	B-pi	A-pi*
149	599	0.05661	0.00320469	#VALUE!	#VALUE!	B-pi	B-pi*
149	603	-0.05148	0.00265019	#VALUE!	#VALUE!	B-pi	B-pi*
149	610	0.04832	0.00233482	#VALUE!	#VALUE!	B-pi	A-pi*
149	617	0.01894	0.000358724	#VALUE!	#VALUE!	B-pi	A-unidentfied*
149	649	-0.01625	0.000264063	#VALUE!	#VALUE!	B-pi	B-pi*
149	650	0.03737	0.00139652	#VALUE!	#VALUE!	B-pi	B-pi*
149	651	0.02902	0.00084216	#VALUE!	#VALUE!	B-pi	B-pi*
150	155	0.05044	0.00254419	#VALUE!	#VALUE!	A-pi	A-pi*
150	158	0.02347	0.000550841	#VALUE!	#VALUE!	A-pi	B-pi*
150	159	-0.05895	0.0034751	#VALUE!	#VALUE!	A-pi	A-pi*
150	160	0.03338	0.00111422	#VALUE!	#VALUE!	A-pi	B-pi*
150	161	-0.0201	0.00040401	#VALUE!	#VALUE!	A-pi	A-pi*
150	532	-0.01319	0.000173976	#VALUE!	#VALUE!	A-pi	A-pi*
150	610	-0.01523	0.000231953	#VALUE!	#VALUE!	A-pi	A-pi*
151	156	-0.08409	0.00707113	#VALUE!	#VALUE!	B-pi	B-pi*
151	157	-0.13209	0.0174478	#VALUE!	#VALUE!	B-pi	B-pi*
151	158	-0.03339	0.00111489	#VALUE!	#VALUE!	B-pi	B-pi*
151	159	0.02363	0.000558377	#VALUE!	#VALUE!	B-pi	A-pi*
151	160	-0.02463	0.000606637	#VALUE!	#VALUE!	B-pi	B-pi*
151	163	-0.01311	0.000171872	#VALUE!	#VALUE!	B-pi	D-pi*
151	165	-0.01771	0.000313644	#VALUE!	#VALUE!	B-pi	B-pi*
151	168	0.02732	0.000746382	#VALUE!	#VALUE!	B-pi	D-pi*
151	169	-0.05964	0.00355693	#VALUE!	#VALUE!	B-pi	B-pi*
151	170	0.02429	0.000590004	#VALUE!	#VALUE!	B-pi	B-pi*
151	171	0.05109	0.00261019	#VALUE!	#VALUE!	B-pi	B-pi*
151	174	-0.03437	0.0011813	#VALUE!	#VALUE!	B-pi	B-pi*
151	194	-0.01243	0.000154505	#VALUE!	#VALUE!	B-pi	D-pi*
151	196	-0.02183	0.000476549	#VALUE!	#VALUE!	B-pi	B-pi*
151	197	0.0513	0.00263169	#VALUE!	#VALUE!	B-pi	B-pi*
151	198	0.024	0.000576	#VALUE!	#VALUE!	B-pi	D-pi*
151	201	0.01192	0.000142086	#VALUE!	#VALUE!	B-pi	D-pi*
151	202	-0.02954	0.000872612	#VALUE!	#VALUE!	B-pi	B-pi*
151	203	0.04205	0.0017682	#VALUE!	#VALUE!	B-pi	B-pi*
151	261	-0.01284	0.000164866	#VALUE!	#VALUE!	B-pi	B-pi*
151	296	-0.01501	0.0002253	#VALUE!	#VALUE!	B-pi	B-pi*
151	297	0.02263	0.000512117	#VALUE!	#VALUE!	B-pi	B-pi*
151	395	0.01938	0.000375584	#VALUE!	#VALUE!	B-pi	B-pi*
151	406	-0.01339	0.000179292	#VALUE!	#VALUE!	B-pi	B-pi*
151	419	-0.01839	0.000338192	#VALUE!	#VALUE!	B-pi	B-pi*
151	595	-0.02064	0.00042601	#VALUE!	#VALUE!	B-pi	B-pi*
151	596	-0.03226	0.00104071	#VALUE!	#VALUE!	B-pi	B-pi*
151	646	-0.01264	0.00015977	#VALUE!	#VALUE!	B-pi	D-pi*
151	648	-0.02845	0.000809402	#VALUE!	#VALUE!	B-pi	B-pi*
151	649	-0.02602	0.00067704	#VALUE!	#VALUE!	B-pi	B-pi*
151	650	0.01231	0.000151536	#VALUE!	#VALUE!	B-pi	B-pi*
151	651	0.0182	0.00033124	#VALUE!	#VALUE!	B-pi	B-pi*
152	156	-0.10181	0.0103653	#VALUE!	#VALUE!	B-pi	B-pi*
152	157	-0.10177	0.0103571	#VALUE!	#VALUE!	B-pi	B-pi*
152	158	-0.02404	0.000577922	#VALUE!	#VALUE!	B-pi	B-pi*
152	159	0.01731	0.000299636	#VALUE!	#VALUE!	B-pi	A-pi*
152	160	-0.01789	0.000320052	#VALUE!	#VALUE!	B-pi	B-pi*
152	163	-0.01675	0.000280563	#VALUE!	#VALUE!	B-pi	D-pi*
152	164	0.01043	0.000108785	#VALUE!	#VALUE!	B-pi	D-pi*
152	165	-0.01027	0.000105473	#VALUE!	#VALUE!	B-pi	B-pi*
152	168	0.03812	0.00145313	#VALUE!	#VALUE!	B-pi	D-pi*
152	169	-0.03984	0.00158723	#VALUE!	#VALUE!	B-pi	B-pi*
152	170	0.01727	0.000298253	#VALUE!	#VALUE!	B-pi	B-pi*
152	171	0.03487	0.00121592	#VALUE!	#VALUE!	B-pi	B-pi*
152	174	-0.02417	0.000584189	#VALUE!	#VALUE!	B-pi	B-pi*
152	194	-0.01651	0.00027258	#VALUE!	#VALUE!	B-pi	D-pi*
152	196	-0.01553	0.000241181	#VALUE!	#VALUE!	B-pi	B-pi*
152	197	0.03455	0.0011937	#VALUE!	#VALUE!	B-pi	B-pi*
152	198	0.03296	0.00108636	#VALUE!	#VALUE!	B-pi	D-pi*
152	201	0.01587	0.000251857	#VALUE!	#VALUE!	B-pi	D-pi*
152	202	-0.02073	0.000429733	#VALUE!	#VALUE!	B-pi	B-pi*
152	203	0.0287	0.00082369	#VALUE!	#VALUE!	B-pi	B-pi*
152	261	-0.01228	0.000150798	#VALUE!	#VALUE!	B-pi	B-pi*
152	286	-0.01124	0.000126338	#VALUE!	#VALUE!	B-pi	D-pi*
152	296	-0.01052	0.00011067	#VALUE!	#VALUE!	B-pi	B-pi*
152	297	0.01596	0.000254722	#VALUE!	#VALUE!	B-pi	B-pi*
152	395	0.01353	0.000183061	#VALUE!	#VALUE!	B-pi	B-pi*
152	418	0.01197	0.000143281	#VALUE!	#VALUE!	B-pi	B-pi*
152	419	-0.01082	0.000117072	#VALUE!	#VALUE!	B-pi	B-pi*
152	595	-0.02392	0.000572166	#VALUE!	#VALUE!	B-pi	B-pi*
152	596	-0.02522	0.000636048	#VALUE!	#VALUE!	B-pi	B-pi*
152	646	-0.01765	0.000311522	#VALUE!	#VALUE!	B-pi	D-pi*
152	648	-0.01921	0.000369024	#VALUE!	#VALUE!	B-pi	B-pi*
152	649	-0.0179	0.00032041	#VALUE!	#VALUE!	B-pi	B-pi*
152	651	0.01275	0.000162562	#VALUE!	#VALUE!	B-pi	B-pi*

## Sheet: CT-CIA
Initial	Final	CI	CI^2	Initial MO	Final MO	Inital type	Final type			Initial	MO	Type			*	MO	Type			Initial type	Final type	CI^2	n
134	136	-0.12973	0.0168299	#VALUE!	#VALUE!	A-pi	A-pi*			44	#VALUE!	A-sigma			135	#VALUE!	A-pi*			A	A*	0.0252444	12
95	162	-0.11258	0.0126743	#VALUE!	#VALUE!	B-pi	B-pi*			58	#VALUE!	B-sigma			136	#VALUE!	A-pi*			A	B*	0.00863734	15
85	136	-0.10758	0.0115735	#VALUE!	#VALUE!	B-pi	A-pi*			61	#VALUE!	B-sigma			137	#VALUE!	A-pi*			A	D*	0	0
91	168	-0.10644	0.0113295	#VALUE!	#VALUE!	B-pi	B-pi*			65	#VALUE!	B-sigma			138	#VALUE!	A-pi*			B	A*	0.107235	49
93	172	-0.10475	0.0109726	#VALUE!	#VALUE!	B-pi	B-pi*			66	#VALUE!	B-sigma			139	#VALUE!	D-pi*			B	B*	0.685025	506
96	176	-0.10432	0.0108827	#VALUE!	#VALUE!	B-pi	B-pi*			69	#VALUE!	B-sigma			140	#VALUE!	D-pi*			B	D*	0.0217782	55
99	162	-0.09849	0.00970028	#VALUE!	#VALUE!	B-pi	B-pi*			75	#VALUE!	B-sigma			141	#VALUE!	D-pi*			D	A*	0.000614023	4
99	168	-0.09845	0.0096924	#VALUE!	#VALUE!	B-pi	B-pi*			76	#VALUE!	B-sigma			142	#VALUE!	B-pi*			D	B*	0.026677	67
95	168	-0.09512	0.00904781	#VALUE!	#VALUE!	B-pi	B-pi*			77	#VALUE!	B-sigma			143	#VALUE!	B-pi*			D	D*	0.0558723	94
98	168	-0.09499	0.0090231	#VALUE!	#VALUE!	B-pi	B-pi*			78	#VALUE!	B-sigma			144	#VALUE!	B-pi*					0.931083	802
96	147	-0.09445	0.0089208	#VALUE!	#VALUE!	B-pi	B-pi*			80	#VALUE!	B-sigma			146	#VALUE!	D-pi*
96	172	-0.09138	0.0083503	#VALUE!	#VALUE!	B-pi	B-pi*			81	#VALUE!	B-sigma			147	#VALUE!	B-pi*
93	147	-0.09072	0.00823012	#VALUE!	#VALUE!	B-pi	B-pi*			82	#VALUE!	B-sigma			148	#VALUE!	B-pi*
97	175	-0.08954	0.00801741	#VALUE!	#VALUE!	B-pi	B-pi*			85	#VALUE!	B-pi			151	#VALUE!	B-sigma*
99	172	-0.0868	0.00753424	#VALUE!	#VALUE!	B-pi	B-pi*			86	#VALUE!	D-pi			152	#VALUE!	B-sigma*
93	176	-0.08658	0.0074961	#VALUE!	#VALUE!	B-pi	B-pi*			87	#VALUE!	D-pi			162	#VALUE!	B-pi*
95	172	-0.08403	0.00706104	#VALUE!	#VALUE!	B-pi	B-pi*			88	#VALUE!	D-pi			167	#VALUE!	B-pi*
99	176	-0.08372	0.00700904	#VALUE!	#VALUE!	B-pi	B-pi*			89	#VALUE!	B-pi			168	#VALUE!	B-pi*
95	176	-0.08295	0.0068807	#VALUE!	#VALUE!	B-pi	B-pi*			90	#VALUE!	D-pi			170	#VALUE!	A-sigma*
89	148	-0.08182	0.00669451	#VALUE!	#VALUE!	B-pi	B-pi*			91	#VALUE!	B-pi			172	#VALUE!	B-pi*
101	147	-0.08022	0.00643525	#VALUE!	#VALUE!	B-pi	B-pi*			92	#VALUE!	D-pi			174	#VALUE!	B-pi*
97	148	-0.07875	0.00620156	#VALUE!	#VALUE!	B-pi	B-pi*			93	#VALUE!	B-pi			175	#VALUE!	B-pi*
94	148	-0.07783	0.00605751	#VALUE!	#VALUE!	B-pi	B-pi*			94	#VALUE!	B-pi			176	#VALUE!	B-pi*
100	180	-0.07771	0.00603884	#VALUE!	#VALUE!	B-pi	B-pi*			95	#VALUE!	B-pi			177	#VALUE!	D-pi*
99	147	-0.07764	0.00602797	#VALUE!	#VALUE!	B-pi	B-pi*			96	#VALUE!	B-pi			178	#VALUE!	B-pi*
95	147	-0.07616	0.00580035	#VALUE!	#VALUE!	B-pi	B-pi*			97	#VALUE!	B-pi			179	#VALUE!	D-pi*
101	185	-0.0757	0.00573049	#VALUE!	#VALUE!	B-pi	B-pi*			98	#VALUE!	B-pi			180	#VALUE!	B-pi*
94	175	-0.07523	0.00565955	#VALUE!	#VALUE!	B-pi	B-pi*			99	#VALUE!	B-pi			181	#VALUE!	D-pi*
96	185	-0.07277	0.00529547	#VALUE!	#VALUE!	B-pi	B-pi*			100	#VALUE!	B-pi			182	#VALUE!	D-pi*
93	185	-0.0727	0.00528529	#VALUE!	#VALUE!	B-pi	B-pi*			101	#VALUE!	B-pi			184	#VALUE!	D-pi*
97	180	-0.07224	0.00521862	#VALUE!	#VALUE!	B-pi	B-pi*			103	#VALUE!	D-pi			185	#VALUE!	B-pi*
100	148	-0.07128	0.00508084	#VALUE!	#VALUE!	B-pi	B-pi*			105	#VALUE!	A-lone pair			186	#VALUE!	B-sigma*
94	180	-0.06941	0.00481775	#VALUE!	#VALUE!	B-pi	B-pi*			125	#VALUE!	B-pi			188	#VALUE!	B-sigma*
97	178	-0.06918	0.00478587	#VALUE!	#VALUE!	B-pi	B-pi*			126	#VALUE!	B-pi			189	#VALUE!	B-sigma*
94	178	-0.06835	0.00467172	#VALUE!	#VALUE!	B-pi	B-pi*			127	#VALUE!	B-pi			190	#VALUE!	B-sigma*
134	138	-0.0659	0.00434281	#VALUE!	#VALUE!	A-pi	A-pi*			128	#VALUE!	D-pi			191	#VALUE!	B-sigma*
89	180	-0.06348	0.00402971	#VALUE!	#VALUE!	B-pi	B-pi*			129	#VALUE!	D-pi			192	#VALUE!	B-sigma*
96	162	-0.06102	0.00372344	#VALUE!	#VALUE!	B-pi	B-pi*			130	#VALUE!	D-pi			193	#VALUE!	B-sigma*
99	185	-0.06046	0.00365541	#VALUE!	#VALUE!	B-pi	B-pi*			131	#VALUE!	A-pi			199	#VALUE!	B-sigma*
98	167	-0.05966	0.00355932	#VALUE!	#VALUE!	B-pi	B-pi*			133	#VALUE!	A-pi			202	#VALUE!	B-sigma*
95	185	-0.05895	0.0034751	#VALUE!	#VALUE!	B-pi	B-pi*			134	#VALUE!	A-pi			203	#VALUE!	B-sigma*
93	162	-0.0586	0.00343396	#VALUE!	#VALUE!	B-pi	B-pi*								204	#VALUE!	B-sigma*
98	162	-0.05822	0.00338957	#VALUE!	#VALUE!	B-pi	B-pi*								206	#VALUE!	D-pi*
88	146	-0.05653	0.00319564	#VALUE!	#VALUE!	D-pi	D-pi*								209	#VALUE!	B-sigma*
91	167	-0.05509	0.00303491	#VALUE!	#VALUE!	B-pi	B-pi*								229	#VALUE!	B-sigma*
91	162	-0.05293	0.00280158	#VALUE!	#VALUE!	B-pi	B-pi*								231	#VALUE!	B-sigma*
96	168	-0.05216	0.00272067	#VALUE!	#VALUE!	B-pi	B-pi*								235	#VALUE!	B-sigma*
93	168	-0.05128	0.00262964	#VALUE!	#VALUE!	B-pi	B-pi*								237	#VALUE!	B-sigma*
101	172	-0.05095	0.0025959	#VALUE!	#VALUE!	B-pi	B-pi*								250	#VALUE!	D-pi*
98	147	-0.05091	0.00259183	#VALUE!	#VALUE!	B-pi	B-pi*								251	#VALUE!	B-pi*
99	167	-0.04982	0.00248203	#VALUE!	#VALUE!	B-pi	B-pi*								252	#VALUE!	B-pi*
98	172	-0.04971	0.00247108	#VALUE!	#VALUE!	B-pi	B-pi*								264	#VALUE!	B-pi*
90	140	-0.04955	0.0024552	#VALUE!	#VALUE!	D-pi	D-pi*								272	#VALUE!	B-pi*
95	167	-0.04907	0.00240786	#VALUE!	#VALUE!	B-pi	B-pi*								273	#VALUE!	B-pi*
98	176	-0.04886	0.0023873	#VALUE!	#VALUE!	B-pi	B-pi*								274	#VALUE!	B-pi*
92	146	-0.04822	0.00232517	#VALUE!	#VALUE!	D-pi	D-pi*								275	#VALUE!	B-pi*
101	176	-0.04811	0.00231457	#VALUE!	#VALUE!	B-pi	B-pi*								276	#VALUE!	D-pi*
91	147	-0.04761	0.00226671	#VALUE!	#VALUE!	B-pi	B-pi*								277	#VALUE!	B-pi*
87	140	-0.04724	0.00223162	#VALUE!	#VALUE!	D-pi	D-pi*								278	#VALUE!	B-pi*
91	172	-0.04719	0.0022269	#VALUE!	#VALUE!	B-pi	B-pi*								279	#VALUE!	B-pi*
100	175	-0.04717	0.00222501	#VALUE!	#VALUE!	B-pi	B-pi*								280	#VALUE!	B-pi*
88	181	-0.04691	0.00220055	#VALUE!	#VALUE!	D-pi	D-pi*								282	#VALUE!	B-pi*
86	146	-0.046	0.002116	#VALUE!	#VALUE!	D-pi	D-pi*								283	#VALUE!	B-pi*
91	176	-0.04561	0.00208027	#VALUE!	#VALUE!	B-pi	B-pi*								284	#VALUE!	B-pi*
99	367	-0.04513	0.00203672	#VALUE!	#VALUE!	B-pi	B-pi*								315	#VALUE!	B-pi*
89	175	-0.04396	0.00193248	#VALUE!	#VALUE!	B-pi	B-pi*								323	#VALUE!	B-pi*
88	148	-0.04392	0.00192897	#VALUE!	#VALUE!	D-pi	B-pi*								324	#VALUE!	B-pi*
88	180	-0.04369	0.00190882	#VALUE!	#VALUE!	D-pi	B-pi*								327	#VALUE!	B-pi*
92	181	-0.04365	0.00190532	#VALUE!	#VALUE!	D-pi	D-pi*								363	#VALUE!	B-pi*
95	367	-0.04344	0.00188703	#VALUE!	#VALUE!	B-pi	B-pi*								365	#VALUE!	B-pi*
96	594	-0.04341	0.00188443	#VALUE!	#VALUE!	B-pi	B-pi*								367	#VALUE!	B-pi*
125	174	-0.04309	0.00185675	#VALUE!	#VALUE!	B-pi	B-pi*								368	#VALUE!	B-pi*
97	174	-0.04304	0.00185244	#VALUE!	#VALUE!	B-pi	B-pi*								369	#VALUE!	B-pi*
99	622	-0.04274	0.00182671	#VALUE!	#VALUE!	B-pi	B-pi*								370	#VALUE!	B-pi*
93	594	-0.04247	0.0018037	#VALUE!	#VALUE!	B-pi	B-pi*								371	#VALUE!	B-pi*
85	138	-0.0419	0.00175561	#VALUE!	#VALUE!	B-pi	A-pi*								377	#VALUE!	B-pi*
97	136	-0.04169	0.00173806	#VALUE!	#VALUE!	B-pi	A-pi*								378	#VALUE!	B-pi*
95	622	-0.04161	0.00173139	#VALUE!	#VALUE!	B-pi	B-pi*								382	#VALUE!	B-pi*
94	174	-0.04157	0.00172806	#VALUE!	#VALUE!	B-pi	B-pi*								385	#VALUE!	D-pi*
100	178	-0.04156	0.00172723	#VALUE!	#VALUE!	B-pi	B-pi*								389	#VALUE!	D-pi*
89	181	-0.04138	0.0017123	#VALUE!	#VALUE!	B-pi	D-pi*								416	#VALUE!	A-pi*
86	181	-0.04109	0.00168839	#VALUE!	#VALUE!	D-pi	D-pi*								431	#VALUE!	A-pi*
127	142	-0.04072	0.00165812	#VALUE!	#VALUE!	B-pi	B-pi*								460	#VALUE!	A-pi*
96	625	-0.04057	0.00164592	#VALUE!	#VALUE!	B-pi	B-pi*								480	#VALUE!	B-sigma*
100	181	-0.04049	0.00163944	#VALUE!	#VALUE!	B-pi	D-pi*								481	#VALUE!	B-sigma*
94	136	-0.04046	0.00163701	#VALUE!	#VALUE!	B-pi	A-pi*								547	#VALUE!	B-pi*
97	363	-0.0396	0.00156816	#VALUE!	#VALUE!	B-pi	B-pi*								550	#VALUE!	B-pi*
89	146	-0.03955	0.0015642	#VALUE!	#VALUE!	B-pi	D-pi*								551	#VALUE!	B-pi*
93	625	-0.03954	0.00156341	#VALUE!	#VALUE!	B-pi	B-pi*								553	#VALUE!	D-pi*
98	185	-0.03915	0.00153272	#VALUE!	#VALUE!	B-pi	B-pi*								555	#VALUE!	A-pi*
89	178	-0.03897	0.00151866	#VALUE!	#VALUE!	B-pi	B-pi*								567	#VALUE!	A-pi*
98	142	-0.03882	0.00150699	#VALUE!	#VALUE!	B-pi	B-pi*								593	#VALUE!	D-pi*
100	146	-0.03869	0.00149692	#VALUE!	#VALUE!	B-pi	D-pi*								594	#VALUE!	B-pi*
101	594	-0.03853	0.00148456	#VALUE!	#VALUE!	B-pi	B-pi*								595	#VALUE!	B-pi*
94	363	-0.03842	0.0014761	#VALUE!	#VALUE!	B-pi	B-pi*								597	#VALUE!	B-pi*
97	597	-0.03841	0.00147533	#VALUE!	#VALUE!	B-pi	B-pi*								606	#VALUE!	D-pi*
94	597	-0.03736	0.00139577	#VALUE!	#VALUE!	B-pi	B-pi*								617	#VALUE!	B-pi*
91	185	-0.03722	0.00138533	#VALUE!	#VALUE!	B-pi	B-pi*								622	#VALUE!	B-pi*
91	142	-0.03662	0.00134102	#VALUE!	#VALUE!	B-pi	B-pi*								625	#VALUE!	B-pi*
96	367	-0.0366	0.00133956	#VALUE!	#VALUE!	B-pi	B-pi*								643	#VALUE!	B-pi*
92	140	-0.03651	0.00133298	#VALUE!	#VALUE!	D-pi	D-pi*								646	#VALUE!	B-pi*
93	367	-0.03609	0.00130249	#VALUE!	#VALUE!	B-pi	B-pi*								647	#VALUE!	B-pi*
99	625	-0.03588	0.00128737	#VALUE!	#VALUE!	B-pi	B-pi*								657	#VALUE!	D-unidentified
99	594	-0.03585	0.00128522	#VALUE!	#VALUE!	B-pi	B-pi*								663	#VALUE!	B-unidentified*
97	181	-0.03546	0.00125741	#VALUE!	#VALUE!	B-pi	D-pi*								666	#VALUE!	B-unidentified*
95	625	-0.03522	0.00124045	#VALUE!	#VALUE!	B-pi	B-pi*
96	251	-0.03512	0.00123341	#VALUE!	#VALUE!	B-pi	B-pi*
95	594	-0.03512	0.00123341	#VALUE!	#VALUE!	B-pi	B-pi*
86	140	-0.03461	0.00119785	#VALUE!	#VALUE!	D-pi	D-pi*
94	181	-0.03454	0.00119301	#VALUE!	#VALUE!	B-pi	D-pi*
92	184	-0.03446	0.00118749	#VALUE!	#VALUE!	D-pi	D-pi*
93	251	-0.03443	0.00118542	#VALUE!	#VALUE!	B-pi	B-pi*
97	617	-0.03431	0.00117718	#VALUE!	#VALUE!	B-pi	B-pi*
99	142	-0.03358	0.00112762	#VALUE!	#VALUE!	B-pi	B-pi*
94	617	-0.03305	0.0010923	#VALUE!	#VALUE!	B-pi	B-pi*
125	178	-0.03302	0.00109032	#VALUE!	#VALUE!	B-pi	B-pi*
95	142	-0.03291	0.00108307	#VALUE!	#VALUE!	B-pi	B-pi*
101	162	-0.03271	0.00106994	#VALUE!	#VALUE!	B-pi	B-pi*
97	146	-0.0324	0.00104976	#VALUE!	#VALUE!	B-pi	D-pi*
101	168	-0.03207	0.00102848	#VALUE!	#VALUE!	B-pi	B-pi*
94	146	-0.03148	0.00099099	#VALUE!	#VALUE!	B-pi	D-pi*
92	180	-0.03114	0.0009697	#VALUE!	#VALUE!	D-pi	B-pi*
101	555	-0.03093	0.000956665	#VALUE!	#VALUE!	B-pi	A-pi*
92	148	-0.02995	0.000897003	#VALUE!	#VALUE!	D-pi	B-pi*
86	180	-0.02948	0.00086907	#VALUE!	#VALUE!	D-pi	B-pi*
99	251	-0.02916	0.000850306	#VALUE!	#VALUE!	B-pi	B-pi*
96	555	-0.02916	0.000850306	#VALUE!	#VALUE!	B-pi	A-pi*
90	146	-0.02887	0.000833477	#VALUE!	#VALUE!	D-pi	D-pi*
95	251	-0.02852	0.00081339	#VALUE!	#VALUE!	B-pi	B-pi*
93	555	-0.02849	0.00081168	#VALUE!	#VALUE!	B-pi	A-pi*
86	148	-0.02842	0.000807696	#VALUE!	#VALUE!	D-pi	B-pi*
90	141	-0.02827	0.000799193	#VALUE!	#VALUE!	D-pi	D-pi*
97	264	-0.02826	0.000798628	#VALUE!	#VALUE!	B-pi	B-pi*
100	136	-0.02806	0.000787364	#VALUE!	#VALUE!	B-pi	A-pi*
86	184	-0.02787	0.000776737	#VALUE!	#VALUE!	D-pi	D-pi*
87	146	-0.02757	0.000760105	#VALUE!	#VALUE!	D-pi	D-pi*
88	175	-0.02746	0.000754052	#VALUE!	#VALUE!	D-pi	B-pi*
94	264	-0.02746	0.000754052	#VALUE!	#VALUE!	B-pi	B-pi*
100	365	-0.02718	0.000738752	#VALUE!	#VALUE!	B-pi	B-pi*
100	174	-0.02694	0.000725764	#VALUE!	#VALUE!	B-pi	B-pi*
125	175	-0.0269	0.00072361	#VALUE!	#VALUE!	B-pi	B-pi*
87	141	-0.02689	0.000723072	#VALUE!	#VALUE!	D-pi	D-pi*
89	365	-0.02677	0.000716633	#VALUE!	#VALUE!	B-pi	B-pi*
98	595	-0.0267	0.00071289	#VALUE!	#VALUE!	B-pi	B-pi*
134	137	-0.02654	0.000704372	#VALUE!	#VALUE!	A-pi	A-pi*
89	136	-0.0261	0.00068121	#VALUE!	#VALUE!	B-pi	A-pi*
85	174	-0.02602	0.00067704	#VALUE!	#VALUE!	B-pi	B-pi*
96	167	-0.02595	0.000673403	#VALUE!	#VALUE!	B-pi	B-pi*
88	140	-0.02589	0.000670292	#VALUE!	#VALUE!	D-pi	D-pi*
98	367	-0.02572	0.000661518	#VALUE!	#VALUE!	B-pi	B-pi*
90	181	-0.02571	0.000661004	#VALUE!	#VALUE!	D-pi	D-pi*
93	167	-0.02536	0.00064313	#VALUE!	#VALUE!	B-pi	B-pi*
103	167	-0.02528	0.000639078	#VALUE!	#VALUE!	D-pi	B-pi*
91	595	-0.0252	0.00063504	#VALUE!	#VALUE!	B-pi	B-pi*
101	251	-0.02513	0.000631517	#VALUE!	#VALUE!	B-pi	B-pi*
96	622	-0.02509	0.000629508	#VALUE!	#VALUE!	B-pi	B-pi*
89	174	-0.02508	0.000629006	#VALUE!	#VALUE!	B-pi	B-pi*
97	365	-0.02483	0.000616529	#VALUE!	#VALUE!	B-pi	B-pi*
85	137	-0.02477	0.000613553	#VALUE!	#VALUE!	B-pi	A-pi*
93	622	-0.02458	0.000604176	#VALUE!	#VALUE!	B-pi	B-pi*
88	593	-0.0245	0.00060025	#VALUE!	#VALUE!	D-pi	D-pi*
87	181	-0.02448	0.00059927	#VALUE!	#VALUE!	D-pi	D-pi*
91	367	-0.02444	0.000597314	#VALUE!	#VALUE!	B-pi	B-pi*
85	178	-0.02436	0.00059341	#VALUE!	#VALUE!	B-pi	B-pi*
98	622	-0.02417	0.000584189	#VALUE!	#VALUE!	B-pi	B-pi*
94	365	-0.02416	0.000583706	#VALUE!	#VALUE!	B-pi	B-pi*
88	365	-0.02415	0.000583223	#VALUE!	#VALUE!	D-pi	B-pi*
98	594	-0.02344	0.000549434	#VALUE!	#VALUE!	B-pi	B-pi*
99	555	-0.02339	0.000547092	#VALUE!	#VALUE!	B-pi	A-pi*
95	229	-0.02335	0.000545222	#VALUE!	#VALUE!	B-pi	B-sigma*
103	177	-0.02327	0.000541493	#VALUE!	#VALUE!	D-pi	D-pi*
99	229	-0.0232	0.00053824	#VALUE!	#VALUE!	B-pi	B-sigma*
100	363	-0.02307	0.000532225	#VALUE!	#VALUE!	B-pi	B-pi*
100	597	-0.02299	0.00052854	#VALUE!	#VALUE!	B-pi	B-pi*
92	593	-0.02297	0.000527621	#VALUE!	#VALUE!	D-pi	D-pi*
95	555	-0.02285	0.000522122	#VALUE!	#VALUE!	B-pi	A-pi*
91	622	-0.02249	0.0005058	#VALUE!	#VALUE!	B-pi	B-pi*
99	595	-0.02248	0.00050535	#VALUE!	#VALUE!	B-pi	B-pi*
101	625	-0.02234	0.000499076	#VALUE!	#VALUE!	B-pi	B-pi*
92	141	-0.02232	0.000498182	#VALUE!	#VALUE!	D-pi	D-pi*
125	264	-0.02226	0.000495508	#VALUE!	#VALUE!	B-pi	B-pi*
95	595	-0.02207	0.000487085	#VALUE!	#VALUE!	B-pi	B-pi*
91	594	-0.02202	0.00048488	#VALUE!	#VALUE!	B-pi	B-pi*
88	184	-0.02188	0.000478734	#VALUE!	#VALUE!	D-pi	D-pi*
99	143	-0.0218	0.00047524	#VALUE!	#VALUE!	B-pi	B-pi*
125	148	-0.0218	0.00047524	#VALUE!	#VALUE!	B-pi	B-pi*
89	363	-0.0218	0.00047524	#VALUE!	#VALUE!	B-pi	B-pi*
86	593	-0.02179	0.000474804	#VALUE!	#VALUE!	D-pi	D-pi*
89	597	-0.02147	0.000460961	#VALUE!	#VALUE!	B-pi	B-pi*
95	143	-0.02141	0.000458388	#VALUE!	#VALUE!	B-pi	B-pi*
103	595	-0.02133	0.000454969	#VALUE!	#VALUE!	D-pi	B-pi*
86	141	-0.02117	0.000448169	#VALUE!	#VALUE!	D-pi	D-pi*
88	178	-0.02114	0.0004469	#VALUE!	#VALUE!	D-pi	B-pi*
89	593	-0.02044	0.000417794	#VALUE!	#VALUE!	B-pi	D-pi*
103	168	-0.02018	0.000407232	#VALUE!	#VALUE!	D-pi	B-pi*
96	229	-0.02015	0.000406023	#VALUE!	#VALUE!	B-pi	B-sigma*
98	625	-0.02012	0.000404814	#VALUE!	#VALUE!	B-pi	B-pi*
90	184	-0.02008	0.000403206	#VALUE!	#VALUE!	D-pi	D-pi*
92	175	-0.01998	0.0003992	#VALUE!	#VALUE!	D-pi	B-pi*
125	180	-0.01968	0.000387302	#VALUE!	#VALUE!	B-pi	B-pi*
101	367	-0.01968	0.000387302	#VALUE!	#VALUE!	B-pi	B-pi*
96	142	-0.01966	0.000386516	#VALUE!	#VALUE!	B-pi	B-pi*
77	192	-0.01965	0.000386123	#VALUE!	#VALUE!	B-sigma	B-sigma*
100	593	-0.01964	0.00038573	#VALUE!	#VALUE!	B-pi	D-pi*
98	371	-0.01953	0.000381421	#VALUE!	#VALUE!	B-pi	B-pi*
98	252	-0.01948	0.00037947	#VALUE!	#VALUE!	B-pi	B-pi*
100	617	-0.01944	0.000377914	#VALUE!	#VALUE!	B-pi	B-pi*
98	646	-0.01927	0.000371333	#VALUE!	#VALUE!	B-pi	B-pi*
93	142	-0.01926	0.000370948	#VALUE!	#VALUE!	B-pi	B-pi*
87	184	-0.01924	0.000370178	#VALUE!	#VALUE!	D-pi	D-pi*
85	144	-0.01921	0.000369024	#VALUE!	#VALUE!	B-pi	B-pi*
101	382	-0.01919	0.000368256	#VALUE!	#VALUE!	B-pi	B-pi*
89	140	-0.01914	0.00036634	#VALUE!	#VALUE!	B-pi	D-pi*
86	175	-0.01913	0.000365957	#VALUE!	#VALUE!	D-pi	B-pi*
91	625	-0.0191	0.00036481	#VALUE!	#VALUE!	B-pi	B-pi*
134	174	-0.01889	0.000356832	#VALUE!	#VALUE!	A-pi	B-pi*
93	229	-0.01888	0.000356454	#VALUE!	#VALUE!	B-pi	B-sigma*
98	272	-0.01887	0.000356077	#VALUE!	#VALUE!	B-pi	B-pi*
89	617	-0.01872	0.000350438	#VALUE!	#VALUE!	B-pi	B-pi*
90	180	-0.01851	0.00034262	#VALUE!	#VALUE!	D-pi	B-pi*
78	190	-0.01849	0.00034188	#VALUE!	#VALUE!	B-sigma	B-sigma*
91	371	-0.01848	0.00034151	#VALUE!	#VALUE!	B-pi	B-pi*
91	646	-0.01848	0.00034151	#VALUE!	#VALUE!	B-pi	B-pi*
91	252	-0.01842	0.000339296	#VALUE!	#VALUE!	B-pi	B-pi*
96	382	-0.01835	0.000336723	#VALUE!	#VALUE!	B-pi	B-pi*
100	264	-0.01824	0.000332698	#VALUE!	#VALUE!	B-pi	B-pi*
89	184	-0.01823	0.000332333	#VALUE!	#VALUE!	B-pi	D-pi*
125	597	-0.01808	0.000326886	#VALUE!	#VALUE!	B-pi	B-pi*
93	382	-0.01802	0.00032472	#VALUE!	#VALUE!	B-pi	B-pi*
98	143	-0.01801	0.00032436	#VALUE!	#VALUE!	B-pi	B-pi*
97	138	-0.01782	0.000317552	#VALUE!	#VALUE!	B-pi	A-pi*
97	368	-0.01781	0.000317196	#VALUE!	#VALUE!	B-pi	B-pi*
85	369	-0.01781	0.000317196	#VALUE!	#VALUE!	B-pi	B-pi*
100	140	-0.01775	0.000315062	#VALUE!	#VALUE!	B-pi	D-pi*
91	280	-0.01775	0.000315062	#VALUE!	#VALUE!	B-pi	B-pi*
90	148	-0.01768	0.000312582	#VALUE!	#VALUE!	D-pi	B-pi*
134	178	-0.01756	0.000308354	#VALUE!	#VALUE!	A-pi	B-pi*
87	180	-0.01754	0.000307652	#VALUE!	#VALUE!	D-pi	B-pi*
92	365	-0.01753	0.000307301	#VALUE!	#VALUE!	D-pi	B-pi*
99	252	-0.01736	0.00030137	#VALUE!	#VALUE!	B-pi	B-pi*
100	184	-0.01732	0.000299982	#VALUE!	#VALUE!	B-pi	D-pi*
94	138	-0.0173	0.00029929	#VALUE!	#VALUE!	B-pi	A-pi*
94	368	-0.0173	0.00029929	#VALUE!	#VALUE!	B-pi	B-pi*
99	371	-0.01718	0.000295152	#VALUE!	#VALUE!	B-pi	B-pi*
101	143	-0.01716	0.000294466	#VALUE!	#VALUE!	B-pi	B-pi*
89	264	-0.01714	0.00029378	#VALUE!	#VALUE!	B-pi	B-pi*
98	251	-0.01709	0.000292068	#VALUE!	#VALUE!	B-pi	B-pi*
95	252	-0.01702	0.00028968	#VALUE!	#VALUE!	B-pi	B-pi*
91	143	-0.017	0.000289	#VALUE!	#VALUE!	B-pi	B-pi*
97	593	-0.01688	0.000284934	#VALUE!	#VALUE!	B-pi	D-pi*
95	371	-0.01687	0.000284597	#VALUE!	#VALUE!	B-pi	B-pi*
125	363	-0.01681	0.000282576	#VALUE!	#VALUE!	B-pi	B-pi*
97	140	-0.01679	0.000281904	#VALUE!	#VALUE!	B-pi	D-pi*
87	148	-0.01672	0.000279558	#VALUE!	#VALUE!	D-pi	B-pi*
86	365	-0.01663	0.000276557	#VALUE!	#VALUE!	D-pi	B-pi*
94	593	-0.01645	0.000270603	#VALUE!	#VALUE!	B-pi	D-pi*
94	140	-0.01643	0.000269945	#VALUE!	#VALUE!	B-pi	D-pi*
97	144	-0.01642	0.000269616	#VALUE!	#VALUE!	B-pi	B-pi*
92	250	-0.01638	0.000268304	#VALUE!	#VALUE!	D-pi	D-pi*
88	250	-0.01622	0.000263088	#VALUE!	#VALUE!	D-pi	D-pi*
99	646	-0.01621	0.000262764	#VALUE!	#VALUE!	B-pi	B-pi*
97	184	-0.01614	0.0002605	#VALUE!	#VALUE!	B-pi	D-pi*
91	251	-0.0161	0.00025921	#VALUE!	#VALUE!	B-pi	B-pi*
101	167	-0.01598	0.00025536	#VALUE!	#VALUE!	B-pi	B-pi*
94	144	-0.01595	0.000254402	#VALUE!	#VALUE!	B-pi	B-pi*
94	184	-0.01583	0.000250589	#VALUE!	#VALUE!	B-pi	D-pi*
95	646	-0.01583	0.000250589	#VALUE!	#VALUE!	B-pi	B-pi*
92	139	-0.0158	0.00024964	#VALUE!	#VALUE!	D-pi	D-pi*
88	141	-0.01579	0.000249324	#VALUE!	#VALUE!	D-pi	D-pi*
98	280	-0.01555	0.000241802	#VALUE!	#VALUE!	B-pi	B-pi*
92	206	-0.01553	0.000241181	#VALUE!	#VALUE!	D-pi	D-pi*
98	555	-0.01551	0.00024056	#VALUE!	#VALUE!	B-pi	A-pi*
86	250	-0.0155	0.00024025	#VALUE!	#VALUE!	D-pi	D-pi*
99	382	-0.01534	0.000235316	#VALUE!	#VALUE!	B-pi	B-pi*
61	204	-0.01513	0.000228917	#VALUE!	#VALUE!	B-sigma	B-sigma*
92	178	-0.01504	0.000226202	#VALUE!	#VALUE!	D-pi	B-pi*
95	382	-0.01498	0.0002244	#VALUE!	#VALUE!	B-pi	B-pi*
86	139	-0.01493	0.000222905	#VALUE!	#VALUE!	D-pi	D-pi*
88	136	-0.0148	0.00021904	#VALUE!	#VALUE!	D-pi	A-pi*
90	139	-0.01479	0.000218744	#VALUE!	#VALUE!	D-pi	D-pi*
69	199	-0.01472	0.000216678	#VALUE!	#VALUE!	B-sigma	B-sigma*
86	206	-0.0147	0.00021609	#VALUE!	#VALUE!	D-pi	D-pi*
66	202	-0.01466	0.000214916	#VALUE!	#VALUE!	B-sigma	B-sigma*
91	555	-0.01461	0.000213452	#VALUE!	#VALUE!	B-pi	A-pi*
129	177	-0.01448	0.00020967	#VALUE!	#VALUE!	D-pi	D-pi*
91	272	-0.01447	0.000209381	#VALUE!	#VALUE!	B-pi	B-pi*
94	284	-0.01443	0.000208225	#VALUE!	#VALUE!	B-pi	B-pi*
103	252	-0.01439	0.000207072	#VALUE!	#VALUE!	D-pi	B-pi*
99	274	-0.01437	0.000206497	#VALUE!	#VALUE!	B-pi	B-pi*
44	136	-0.01435	0.000205922	#VALUE!	#VALUE!	A-sigma	A-pi*
86	178	-0.01434	0.000205636	#VALUE!	#VALUE!	D-pi	B-pi*
97	284	-0.01434	0.000205636	#VALUE!	#VALUE!	B-pi	B-pi*
87	139	-0.01412	0.000199374	#VALUE!	#VALUE!	D-pi	D-pi*
133	135	-0.01409	0.000198528	#VALUE!	#VALUE!	A-pi	A-pi*
88	174	-0.014	0.000196	#VALUE!	#VALUE!	D-pi	B-pi*
89	250	-0.01396	0.000194882	#VALUE!	#VALUE!	B-pi	D-pi*
127	175	-0.01395	0.000194603	#VALUE!	#VALUE!	B-pi	B-pi*
97	235	-0.01388	0.000192654	#VALUE!	#VALUE!	B-pi	B-sigma*
99	152	-0.01386	0.0001921	#VALUE!	#VALUE!	B-pi	B-sigma*
90	593	-0.01371	0.000187964	#VALUE!	#VALUE!	D-pi	D-pi*
134	144	-0.01362	0.000185504	#VALUE!	#VALUE!	A-pi	B-pi*
100	250	-0.01356	0.000183874	#VALUE!	#VALUE!	B-pi	D-pi*
125	643	-0.01353	0.000183061	#VALUE!	#VALUE!	B-pi	B-pi*
97	643	-0.01338	0.000179024	#VALUE!	#VALUE!	B-pi	B-pi*
95	151	-0.01335	0.000178223	#VALUE!	#VALUE!	B-pi	B-sigma*
89	663	-0.01335	0.000178223	#VALUE!	#VALUE!	B-pi	B-unidentified
85	597	-0.01334	0.000177956	#VALUE!	#VALUE!	B-pi	B-pi*
95	274	-0.01327	0.000176093	#VALUE!	#VALUE!	B-pi	B-pi*
101	622	-0.01325	0.000175562	#VALUE!	#VALUE!	B-pi	B-pi*
100	663	-0.01319	0.000173976	#VALUE!	#VALUE!	B-pi	B-unidentified
101	567	-0.01309	0.000171348	#VALUE!	#VALUE!	B-pi	A-pi*
96	315	-0.01308	0.000171086	#VALUE!	#VALUE!	B-pi	B-pi*
87	593	-0.01307	0.000170825	#VALUE!	#VALUE!	D-pi	D-pi*
99	151	-0.01305	0.000170303	#VALUE!	#VALUE!	B-pi	B-sigma*
97	663	-0.01305	0.000170303	#VALUE!	#VALUE!	B-pi	B-unidentified
95	152	-0.01301	0.00016926	#VALUE!	#VALUE!	B-pi	B-sigma*
85	278	-0.01295	0.000167702	#VALUE!	#VALUE!	B-pi	B-pi*
94	643	-0.01288	0.000165894	#VALUE!	#VALUE!	B-pi	B-pi*
93	315	-0.01285	0.000165123	#VALUE!	#VALUE!	B-pi	B-pi*
94	235	-0.01278	0.000163328	#VALUE!	#VALUE!	B-pi	B-sigma*
94	237	-0.01278	0.000163328	#VALUE!	#VALUE!	B-pi	B-sigma*
96	324	-0.01276	0.000162818	#VALUE!	#VALUE!	B-pi	B-pi*
94	663	-0.01276	0.000162818	#VALUE!	#VALUE!	B-pi	B-unidentified
98	229	-0.01264	0.00015977	#VALUE!	#VALUE!	B-pi	B-sigma*
85	175	-0.01261	0.000159012	#VALUE!	#VALUE!	B-pi	B-pi*
103	162	-0.0126	0.00015876	#VALUE!	#VALUE!	D-pi	B-pi*
88	363	-0.01258	0.000158256	#VALUE!	#VALUE!	D-pi	B-pi*
90	206	-0.01255	0.000157503	#VALUE!	#VALUE!	D-pi	D-pi*
85	148	-0.01253	0.000157001	#VALUE!	#VALUE!	B-pi	B-pi*
96	567	-0.01253	0.000157001	#VALUE!	#VALUE!	B-pi	A-pi*
93	324	-0.01251	0.0001565	#VALUE!	#VALUE!	B-pi	B-pi*
85	647	-0.01248	0.00015575	#VALUE!	#VALUE!	B-pi	B-pi*
97	237	-0.01244	0.000154754	#VALUE!	#VALUE!	B-pi	B-sigma*
103	606	-0.01226	0.000150308	#VALUE!	#VALUE!	D-pi	D-pi*
88	139	-0.01225	0.000150063	#VALUE!	#VALUE!	D-pi	D-pi*
101	142	-0.01225	0.000150063	#VALUE!	#VALUE!	B-pi	B-pi*
93	567	-0.01221	0.000149084	#VALUE!	#VALUE!	B-pi	A-pi*
90	175	-0.0122	0.00014884	#VALUE!	#VALUE!	D-pi	B-pi*
96	595	-0.01219	0.000148596	#VALUE!	#VALUE!	B-pi	B-pi*
97	250	-0.01218	0.000148352	#VALUE!	#VALUE!	B-pi	D-pi*
100	138	-0.01212	0.000146894	#VALUE!	#VALUE!	B-pi	A-pi*
87	206	-0.01196	0.000143042	#VALUE!	#VALUE!	D-pi	D-pi*
134	369	-0.01196	0.000143042	#VALUE!	#VALUE!	A-pi	B-pi*
94	250	-0.01195	0.000142803	#VALUE!	#VALUE!	B-pi	D-pi*
96	377	-0.01194	0.000142564	#VALUE!	#VALUE!	B-pi	B-pi*
93	595	-0.01193	0.000142325	#VALUE!	#VALUE!	B-pi	B-pi*
89	141	-0.01192	0.000142086	#VALUE!	#VALUE!	B-pi	D-pi*
97	369	-0.01191	0.000141848	#VALUE!	#VALUE!	B-pi	B-pi*
96	151	-0.01186	0.00014066	#VALUE!	#VALUE!	B-pi	B-sigma*
96	152	-0.01185	0.000140422	#VALUE!	#VALUE!	B-pi	B-sigma*
93	152	-0.01184	0.000140186	#VALUE!	#VALUE!	B-pi	B-sigma*
88	597	-0.01181	0.000139476	#VALUE!	#VALUE!	D-pi	B-pi*
58	209	-0.01169	0.000136656	#VALUE!	#VALUE!	B-sigma	B-sigma*
93	377	-0.01169	0.000136656	#VALUE!	#VALUE!	B-pi	B-pi*
130	139	-0.01168	0.000136422	#VALUE!	#VALUE!	D-pi	D-pi*
99	272	-0.01162	0.000135024	#VALUE!	#VALUE!	B-pi	B-pi*
100	144	-0.0116	0.00013456	#VALUE!	#VALUE!	B-pi	B-pi*
94	369	-0.01157	0.000133865	#VALUE!	#VALUE!	B-pi	B-pi*
125	368	-0.01156	0.000133634	#VALUE!	#VALUE!	B-pi	B-pi*
87	175	-0.01153	0.000132941	#VALUE!	#VALUE!	D-pi	B-pi*
95	272	-0.0115	0.00013225	#VALUE!	#VALUE!	B-pi	B-pi*
99	280	-0.01147	0.000131561	#VALUE!	#VALUE!	B-pi	B-pi*
93	151	-0.01141	0.000130188	#VALUE!	#VALUE!	B-pi	B-sigma*
103	179	-0.01132	0.000128142	#VALUE!	#VALUE!	D-pi	D-pi*
88	617	-0.0113	0.00012769	#VALUE!	#VALUE!	D-pi	B-pi*
89	138	-0.01128	0.000127238	#VALUE!	#VALUE!	B-pi	A-pi*
98	177	-0.01127	0.000127013	#VALUE!	#VALUE!	B-pi	D-pi*
95	280	-0.01121	0.000125664	#VALUE!	#VALUE!	B-pi	B-pi*
100	141	-0.01113	0.000123877	#VALUE!	#VALUE!	B-pi	D-pi*
85	180	-0.01111	0.000123432	#VALUE!	#VALUE!	B-pi	B-pi*
91	229	-0.01111	0.000123432	#VALUE!	#VALUE!	B-pi	B-sigma*
100	368	-0.01108	0.000122766	#VALUE!	#VALUE!	B-pi	B-pi*
97	378	-0.01105	0.000122103	#VALUE!	#VALUE!	B-pi	B-pi*
88	657	-0.01098	0.00012056	#VALUE!	#VALUE!	D-pi	D-unidentified
125	617	-0.01092	0.000119246	#VALUE!	#VALUE!	B-pi	B-pi*
99	324	-0.01091	0.000119028	#VALUE!	#VALUE!	B-pi	B-pi*
92	136	-0.0109	0.00011881	#VALUE!	#VALUE!	D-pi	A-pi*
103	182	-0.01086	0.00011794	#VALUE!	#VALUE!	D-pi	D-pi*
100	378	-0.01083	0.000117289	#VALUE!	#VALUE!	B-pi	B-pi*
94	378	-0.01076	0.000115778	#VALUE!	#VALUE!	B-pi	B-pi*
65	203	-0.01075	0.000115562	#VALUE!	#VALUE!	B-sigma	B-sigma*
91	177	-0.01069	0.000114276	#VALUE!	#VALUE!	B-pi	D-pi*
95	324	-0.01066	0.000113636	#VALUE!	#VALUE!	B-pi	B-pi*
97	141	-0.01065	0.000113422	#VALUE!	#VALUE!	B-pi	D-pi*
89	144	-0.01054	0.000111092	#VALUE!	#VALUE!	B-pi	B-pi*
99	481	-0.01053	0.000110881	#VALUE!	#VALUE!	B-pi	B-sigma*
88	206	-0.01047	0.000109621	#VALUE!	#VALUE!	D-pi	D-pi*
100	657	-0.01047	0.000109621	#VALUE!	#VALUE!	B-pi	D-unidentified
90	365	-0.01045	0.000109202	#VALUE!	#VALUE!	D-pi	B-pi*
99	567	-0.01045	0.000109202	#VALUE!	#VALUE!	B-pi	A-pi*
89	657	-0.01043	0.000108785	#VALUE!	#VALUE!	B-pi	D-unidentified
94	141	-0.01042	0.000108576	#VALUE!	#VALUE!	B-pi	D-pi*
103	147	-0.01042	0.000108576	#VALUE!	#VALUE!	D-pi	B-pi*
86	136	-0.01039	0.000107952	#VALUE!	#VALUE!	D-pi	A-pi*
85	264	-0.01038	0.000107744	#VALUE!	#VALUE!	B-pi	B-pi*
89	368	-0.01038	0.000107744	#VALUE!	#VALUE!	B-pi	B-pi*
99	480	-0.01038	0.000107744	#VALUE!	#VALUE!	B-pi	B-sigma*
127	146	-0.01033	0.000106709	#VALUE!	#VALUE!	B-pi	D-pi*
95	480	-0.01032	0.000106502	#VALUE!	#VALUE!	B-pi	B-sigma*
95	567	-0.01022	0.000104448	#VALUE!	#VALUE!	B-pi	A-pi*
125	181	-0.01019	0.000103836	#VALUE!	#VALUE!	B-pi	D-pi*
127	180	-0.01018	0.000103632	#VALUE!	#VALUE!	B-pi	B-pi*
95	481	-0.01017	0.000103429	#VALUE!	#VALUE!	B-pi	B-sigma*
98	283	-0.01016	0.000103226	#VALUE!	#VALUE!	B-pi	B-pi*
103	276	-0.01012	0.000102414	#VALUE!	#VALUE!	D-pi	D-pi*
127	148	-0.01005	0.000101003	#VALUE!	#VALUE!	B-pi	B-pi*
127	181	-0.01005	0.000101003	#VALUE!	#VALUE!	B-pi	D-pi*
92	174	-0.01001	0.0001002	#VALUE!	#VALUE!	D-pi	B-pi*
85	368	-0.01001	0.0001002	#VALUE!	#VALUE!	B-pi	B-pi*
91	184	0.01002	0.0001004	#VALUE!	#VALUE!	B-pi	D-pi*
85	142	0.01005	0.000101003	#VALUE!	#VALUE!	B-pi	B-pi*
134	431	0.01005	0.000101003	#VALUE!	#VALUE!	A-pi	A-pi*
90	606	0.01005	0.000101003	#VALUE!	#VALUE!	D-pi	D-pi*
101	643	0.01005	0.000101003	#VALUE!	#VALUE!	B-pi	B-pi*
101	231	0.01006	0.000101204	#VALUE!	#VALUE!	B-pi	B-sigma*
90	168	0.01007	0.000101405	#VALUE!	#VALUE!	D-pi	B-pi*
86	385	0.01008	0.000101606	#VALUE!	#VALUE!	D-pi	D-pi*
88	182	0.01016	0.000103226	#VALUE!	#VALUE!	D-pi	D-pi*
100	323	0.01026	0.000105268	#VALUE!	#VALUE!	B-pi	B-pi*
91	593	0.01026	0.000105268	#VALUE!	#VALUE!	B-pi	D-pi*
92	162	0.01027	0.000105473	#VALUE!	#VALUE!	D-pi	B-pi*
94	555	0.01028	0.000105678	#VALUE!	#VALUE!	B-pi	A-pi*
92	385	0.0103	0.00010609	#VALUE!	#VALUE!	D-pi	D-pi*
97	277	0.01032	0.000106502	#VALUE!	#VALUE!	B-pi	B-pi*
91	235	0.01035	0.000107123	#VALUE!	#VALUE!	B-pi	B-sigma*
93	181	0.01038	0.000107744	#VALUE!	#VALUE!	B-pi	D-pi*
103	597	0.0104	0.00010816	#VALUE!	#VALUE!	D-pi	B-pi*
103	617	0.01041	0.000108368	#VALUE!	#VALUE!	D-pi	B-pi*
89	273	0.01042	0.000108576	#VALUE!	#VALUE!	B-pi	B-pi*
100	594	0.01044	0.000108994	#VALUE!	#VALUE!	B-pi	B-pi*
88	371	0.01048	0.00010983	#VALUE!	#VALUE!	D-pi	B-pi*
98	237	0.01049	0.00011004	#VALUE!	#VALUE!	B-pi	B-sigma*
125	595	0.01049	0.00011004	#VALUE!	#VALUE!	B-pi	B-pi*
89	622	0.01049	0.00011004	#VALUE!	#VALUE!	B-pi	B-pi*
91	140	0.01053	0.000110881	#VALUE!	#VALUE!	B-pi	D-pi*
98	184	0.01058	0.000111936	#VALUE!	#VALUE!	B-pi	D-pi*
97	555	0.01059	0.000112148	#VALUE!	#VALUE!	B-pi	A-pi*
96	181	0.0106	0.00011236	#VALUE!	#VALUE!	B-pi	D-pi*
86	252	0.01061	0.000112572	#VALUE!	#VALUE!	D-pi	B-pi*
103	657	0.01063	0.000112997	#VALUE!	#VALUE!	D-pi	D-unidentified
86	389	0.01067	0.000113849	#VALUE!	#VALUE!	D-pi	D-pi*
88	179	0.01068	0.000114062	#VALUE!	#VALUE!	D-pi	D-pi*
88	176	0.01069	0.000114276	#VALUE!	#VALUE!	D-pi	B-pi*
95	284	0.01073	0.000115133	#VALUE!	#VALUE!	B-pi	B-pi*
98	593	0.01079	0.000116424	#VALUE!	#VALUE!	B-pi	D-pi*
93	617	0.01086	0.00011794	#VALUE!	#VALUE!	B-pi	B-pi*
134	460	0.01088	0.000118374	#VALUE!	#VALUE!	A-pi	A-pi*
98	235	0.0109	0.00011881	#VALUE!	#VALUE!	B-pi	B-sigma*
99	284	0.01092	0.000119246	#VALUE!	#VALUE!	B-pi	B-pi*
103	206	0.01094	0.000119684	#VALUE!	#VALUE!	D-pi	D-pi*
91	284	0.01097	0.000120341	#VALUE!	#VALUE!	B-pi	B-pi*
88	172	0.01099	0.00012078	#VALUE!	#VALUE!	D-pi	B-pi*
85	622	0.01101	0.00012122	#VALUE!	#VALUE!	B-pi	B-pi*
93	416	0.01105	0.000122103	#VALUE!	#VALUE!	B-pi	B-pi*
93	278	0.01107	0.000122545	#VALUE!	#VALUE!	B-pi	B-pi*
89	550	0.01107	0.000122545	#VALUE!	#VALUE!	B-pi	B-pi*
98	140	0.0111	0.00012321	#VALUE!	#VALUE!	B-pi	D-pi*
96	617	0.0111	0.00012321	#VALUE!	#VALUE!	B-pi	B-pi*
92	252	0.01115	0.000124323	#VALUE!	#VALUE!	D-pi	B-pi*
125	142	0.0112	0.00012544	#VALUE!	#VALUE!	B-pi	B-pi*
85	567	0.0112	0.00012544	#VALUE!	#VALUE!	B-pi	A-pi*
89	367	0.01122	0.000125888	#VALUE!	#VALUE!	B-pi	B-pi*
96	278	0.01123	0.000126113	#VALUE!	#VALUE!	B-pi	B-pi*
101	666	0.01123	0.000126113	#VALUE!	#VALUE!	B-pi	B-unidentified
100	622	0.01125	0.000126562	#VALUE!	#VALUE!	B-pi	B-pi*
101	363	0.01132	0.000128142	#VALUE!	#VALUE!	B-pi	B-pi*
103	363	0.01134	0.000128596	#VALUE!	#VALUE!	D-pi	B-pi*
94	251	0.01135	0.000128823	#VALUE!	#VALUE!	B-pi	B-pi*
101	282	0.0115	0.00013225	#VALUE!	#VALUE!	B-pi	B-pi*
99	237	0.01151	0.00013248	#VALUE!	#VALUE!	B-pi	B-sigma*
93	666	0.01152	0.00013271	#VALUE!	#VALUE!	B-pi	B-unidentified
95	237	0.01154	0.000133172	#VALUE!	#VALUE!	B-pi	B-sigma*
80	188	0.01155	0.000133402	#VALUE!	#VALUE!	B-sigma	B-sigma*
89	275	0.01163	0.000135257	#VALUE!	#VALUE!	B-pi	B-pi*
95	235	0.01165	0.000135723	#VALUE!	#VALUE!	B-pi	B-sigma*
87	167	0.01166	0.000135956	#VALUE!	#VALUE!	D-pi	B-pi*
97	251	0.01169	0.000136656	#VALUE!	#VALUE!	B-pi	B-pi*
92	389	0.0117	0.00013689	#VALUE!	#VALUE!	D-pi	D-pi*
96	666	0.01173	0.000137593	#VALUE!	#VALUE!	B-pi	B-unidentified
98	284	0.01175	0.000138063	#VALUE!	#VALUE!	B-pi	B-pi*
95	370	0.01181	0.000139476	#VALUE!	#VALUE!	B-pi	B-pi*
91	370	0.01182	0.000139712	#VALUE!	#VALUE!	B-pi	B-pi*
91	137	0.01185	0.000140422	#VALUE!	#VALUE!	B-pi	A-pi*
98	231	0.01187	0.000140897	#VALUE!	#VALUE!	B-pi	B-sigma*
88	147	0.0119	0.00014161	#VALUE!	#VALUE!	D-pi	B-pi*
88	606	0.01191	0.000141848	#VALUE!	#VALUE!	D-pi	D-pi*
134	367	0.01192	0.000142086	#VALUE!	#VALUE!	A-pi	B-pi*
91	231	0.01196	0.000143042	#VALUE!	#VALUE!	B-pi	B-sigma*
99	370	0.01201	0.00014424	#VALUE!	#VALUE!	B-pi	B-pi*
100	367	0.01205	0.000145202	#VALUE!	#VALUE!	B-pi	B-pi*
130	148	0.01214	0.00014738	#VALUE!	#VALUE!	D-pi	B-pi*
100	550	0.01214	0.00014738	#VALUE!	#VALUE!	B-pi	B-pi*
99	235	0.01215	0.000147622	#VALUE!	#VALUE!	B-pi	B-sigma*
101	368	0.01218	0.000148352	#VALUE!	#VALUE!	B-pi	B-pi*
130	180	0.0122	0.00014884	#VALUE!	#VALUE!	D-pi	B-pi*
103	174	0.01226	0.000150308	#VALUE!	#VALUE!	D-pi	B-pi*
90	167	0.01235	0.000152522	#VALUE!	#VALUE!	D-pi	B-pi*
87	553	0.01242	0.000154256	#VALUE!	#VALUE!	D-pi	D-pi*
94	280	0.0125	0.00015625	#VALUE!	#VALUE!	B-pi	B-pi*
98	370	0.01254	0.000157252	#VALUE!	#VALUE!	B-pi	B-pi*
96	416	0.01254	0.000157252	#VALUE!	#VALUE!	B-pi	B-pi*
99	279	0.01258	0.000158256	#VALUE!	#VALUE!	B-pi	B-pi*
98	137	0.0126	0.00015876	#VALUE!	#VALUE!	B-pi	A-pi*
91	327	0.01266	0.000160276	#VALUE!	#VALUE!	B-pi	B-pi*
101	264	0.01267	0.000160529	#VALUE!	#VALUE!	B-pi	B-pi*
125	547	0.01271	0.000161544	#VALUE!	#VALUE!	B-pi	B-pi*
94	323	0.01275	0.000162562	#VALUE!	#VALUE!	B-pi	B-pi*
94	272	0.01277	0.000163073	#VALUE!	#VALUE!	B-pi	B-pi*
97	272	0.01283	0.000164609	#VALUE!	#VALUE!	B-pi	B-pi*
103	136	0.01297	0.000168221	#VALUE!	#VALUE!	D-pi	A-pi*
76	191	0.01302	0.00016952	#VALUE!	#VALUE!	B-sigma	B-sigma*
90	553	0.01302	0.00016952	#VALUE!	#VALUE!	D-pi	D-pi*
99	416	0.01303	0.000169781	#VALUE!	#VALUE!	B-pi	B-pi*
85	167	0.0131	0.00017161	#VALUE!	#VALUE!	B-pi	B-pi*
97	280	0.01313	0.000172397	#VALUE!	#VALUE!	B-pi	B-pi*
97	323	0.01315	0.000172923	#VALUE!	#VALUE!	B-pi	B-pi*
85	143	0.01316	0.000173186	#VALUE!	#VALUE!	B-pi	B-pi*
95	279	0.01316	0.000173186	#VALUE!	#VALUE!	B-pi	B-pi*
129	148	0.0132	0.00017424	#VALUE!	#VALUE!	D-pi	B-pi*
91	647	0.0132	0.00017424	#VALUE!	#VALUE!	B-pi	B-pi*
94	625	0.01322	0.000174768	#VALUE!	#VALUE!	B-pi	B-pi*
101	278	0.01332	0.000177422	#VALUE!	#VALUE!	B-pi	B-pi*
86	182	0.01338	0.000179024	#VALUE!	#VALUE!	D-pi	D-pi*
100	273	0.01341	0.000179828	#VALUE!	#VALUE!	B-pi	B-pi*
98	327	0.01343	0.000180365	#VALUE!	#VALUE!	B-pi	B-pi*
101	180	0.01362	0.000185504	#VALUE!	#VALUE!	B-pi	B-pi*
97	625	0.01364	0.00018605	#VALUE!	#VALUE!	B-pi	B-pi*
94	143	0.01365	0.000186323	#VALUE!	#VALUE!	B-pi	B-pi*
91	547	0.0137	0.00018769	#VALUE!	#VALUE!	B-pi	B-pi*
130	181	0.01375	0.000189062	#VALUE!	#VALUE!	D-pi	D-pi*
129	180	0.01376	0.000189338	#VALUE!	#VALUE!	D-pi	B-pi*
134	251	0.01376	0.000189338	#VALUE!	#VALUE!	A-pi	B-pi*
105	170	0.01378	0.000189888	#VALUE!	#VALUE!	A-lone pair	A-sigma*
129	184	0.01382	0.000190992	#VALUE!	#VALUE!	D-pi	D-pi*
134	625	0.01387	0.000192377	#VALUE!	#VALUE!	A-pi	B-pi*
82	186	0.01388	0.000192654	#VALUE!	#VALUE!	B-sigma	B-sigma*
97	143	0.01405	0.000197403	#VALUE!	#VALUE!	B-pi	B-pi*
86	179	0.01407	0.000197965	#VALUE!	#VALUE!	D-pi	D-pi*
92	182	0.01415	0.000200222	#VALUE!	#VALUE!	D-pi	D-pi*
98	647	0.01423	0.000202493	#VALUE!	#VALUE!	B-pi	B-pi*
88	162	0.01437	0.000206497	#VALUE!	#VALUE!	D-pi	B-pi*
127	167	0.01449	0.00020996	#VALUE!	#VALUE!	B-pi	B-pi*
98	547	0.01449	0.00020996	#VALUE!	#VALUE!	B-pi	B-pi*
103	139	0.0145	0.00021025	#VALUE!	#VALUE!	D-pi	D-pi*
95	365	0.01456	0.000211994	#VALUE!	#VALUE!	B-pi	B-pi*
130	146	0.01472	0.000216678	#VALUE!	#VALUE!	D-pi	D-pi*
101	647	0.01473	0.000216973	#VALUE!	#VALUE!	B-pi	B-pi*
92	179	0.01478	0.000218448	#VALUE!	#VALUE!	D-pi	D-pi*
99	365	0.01487	0.000221117	#VALUE!	#VALUE!	B-pi	B-pi*
95	416	0.01497	0.000224101	#VALUE!	#VALUE!	B-pi	B-pi*
86	595	0.01502	0.0002256	#VALUE!	#VALUE!	D-pi	B-pi*
126	551	0.01517	0.000230129	#VALUE!	#VALUE!	B-pi	B-pi*
88	252	0.0153	0.00023409	#VALUE!	#VALUE!	D-pi	B-pi*
101	148	0.01533	0.000235009	#VALUE!	#VALUE!	B-pi	B-pi*
94	594	0.01539	0.000236852	#VALUE!	#VALUE!	B-pi	B-pi*
86	168	0.01551	0.00024056	#VALUE!	#VALUE!	D-pi	B-pi*
101	175	0.01553	0.000241181	#VALUE!	#VALUE!	B-pi	B-pi*
85	382	0.01555	0.000241802	#VALUE!	#VALUE!	B-pi	B-pi*
86	606	0.01562	0.000243984	#VALUE!	#VALUE!	D-pi	D-pi*
89	646	0.01565	0.000244923	#VALUE!	#VALUE!	B-pi	B-pi*
134	382	0.0157	0.00024649	#VALUE!	#VALUE!	A-pi	B-pi*
81	189	0.01574	0.000247748	#VALUE!	#VALUE!	B-sigma	B-sigma*
97	594	0.01584	0.000250906	#VALUE!	#VALUE!	B-pi	B-pi*
87	182	0.01586	0.00025154	#VALUE!	#VALUE!	D-pi	D-pi*
92	595	0.01587	0.000251857	#VALUE!	#VALUE!	D-pi	B-pi*
91	365	0.01596	0.000254722	#VALUE!	#VALUE!	B-pi	B-pi*
128	140	0.01601	0.00025632	#VALUE!	#VALUE!	D-pi	D-pi*
85	367	0.01608	0.000258566	#VALUE!	#VALUE!	B-pi	B-pi*
91	369	0.01622	0.000263088	#VALUE!	#VALUE!	B-pi	B-pi*
92	168	0.01625	0.000264063	#VALUE!	#VALUE!	D-pi	B-pi*
101	597	0.01635	0.000267323	#VALUE!	#VALUE!	B-pi	B-pi*
89	185	0.01636	0.00026765	#VALUE!	#VALUE!	B-pi	B-pi*
100	646	0.01639	0.000268632	#VALUE!	#VALUE!	B-pi	B-pi*
95	327	0.01652	0.00027291	#VALUE!	#VALUE!	B-pi	B-pi*
92	606	0.01656	0.000274234	#VALUE!	#VALUE!	D-pi	D-pi*
91	643	0.01664	0.00027689	#VALUE!	#VALUE!	B-pi	B-pi*
94	177	0.0167	0.00027889	#VALUE!	#VALUE!	B-pi	D-pi*
103	250	0.0167	0.00027889	#VALUE!	#VALUE!	D-pi	D-pi*
103	141	0.01678	0.000281568	#VALUE!	#VALUE!	D-pi	D-pi*
99	327	0.01683	0.000283249	#VALUE!	#VALUE!	B-pi	B-pi*
98	365	0.01683	0.000283249	#VALUE!	#VALUE!	B-pi	B-pi*
95	146	0.01694	0.000286964	#VALUE!	#VALUE!	B-pi	D-pi*
97	177	0.01708	0.000291726	#VALUE!	#VALUE!	B-pi	D-pi*
98	369	0.01722	0.000296528	#VALUE!	#VALUE!	B-pi	B-pi*
134	567	0.01724	0.000297218	#VALUE!	#VALUE!	A-pi	A-pi*
99	146	0.0173	0.00029929	#VALUE!	#VALUE!	B-pi	D-pi*
98	643	0.01736	0.00030137	#VALUE!	#VALUE!	B-pi	B-pi*
125	622	0.01756	0.000308354	#VALUE!	#VALUE!	B-pi	B-pi*
100	185	0.0176	0.00030976	#VALUE!	#VALUE!	B-pi	B-pi*
90	179	0.01767	0.000312229	#VALUE!	#VALUE!	D-pi	D-pi*
94	622	0.01771	0.000313644	#VALUE!	#VALUE!	B-pi	B-pi*
100	177	0.0179	0.00032041	#VALUE!	#VALUE!	B-pi	D-pi*
93	363	0.01803	0.000325081	#VALUE!	#VALUE!	B-pi	B-pi*
94	367	0.01811	0.000327972	#VALUE!	#VALUE!	B-pi	B-pi*
97	622	0.01815	0.000329422	#VALUE!	#VALUE!	B-pi	B-pi*
129	181	0.01829	0.000334524	#VALUE!	#VALUE!	D-pi	D-pi*
85	625	0.01834	0.000336356	#VALUE!	#VALUE!	B-pi	B-pi*
95	137	0.01837	0.000337457	#VALUE!	#VALUE!	B-pi	A-pi*
93	643	0.0184	0.00033856	#VALUE!	#VALUE!	B-pi	B-pi*
96	363	0.01841	0.000338928	#VALUE!	#VALUE!	B-pi	B-pi*
103	178	0.01858	0.000345216	#VALUE!	#VALUE!	D-pi	B-pi*
89	177	0.01867	0.000348569	#VALUE!	#VALUE!	B-pi	D-pi*
97	367	0.01869	0.000349316	#VALUE!	#VALUE!	B-pi	B-pi*
89	371	0.01869	0.000349316	#VALUE!	#VALUE!	B-pi	B-pi*
96	643	0.01874	0.000351188	#VALUE!	#VALUE!	B-pi	B-pi*
99	137	0.01882	0.000354192	#VALUE!	#VALUE!	B-pi	A-pi*
134	168	0.01897	0.000359861	#VALUE!	#VALUE!	A-pi	B-pi*
91	146	0.01898	0.00036024	#VALUE!	#VALUE!	B-pi	D-pi*
93	368	0.01898	0.00036024	#VALUE!	#VALUE!	B-pi	B-pi*
87	179	0.01912	0.000365574	#VALUE!	#VALUE!	D-pi	D-pi*
90	182	0.01914	0.00036634	#VALUE!	#VALUE!	D-pi	D-pi*
86	167	0.01932	0.000373262	#VALUE!	#VALUE!	D-pi	B-pi*
95	181	0.01932	0.000373262	#VALUE!	#VALUE!	B-pi	D-pi*
134	162	0.01937	0.000375197	#VALUE!	#VALUE!	A-pi	B-pi*
96	368	0.0194	0.00037636	#VALUE!	#VALUE!	B-pi	B-pi*
89	176	0.01941	0.000376748	#VALUE!	#VALUE!	B-pi	B-pi*
100	371	0.01956	0.000382594	#VALUE!	#VALUE!	B-pi	B-pi*
96	231	0.01958	0.000383376	#VALUE!	#VALUE!	B-pi	B-sigma*
75	193	0.01967	0.000386909	#VALUE!	#VALUE!	B-sigma	B-sigma*
99	181	0.0197	0.00038809	#VALUE!	#VALUE!	B-pi	D-pi*
126	136	0.0198	0.00039204	#VALUE!	#VALUE!	B-pi	A-pi*
89	172	0.01985	0.000394023	#VALUE!	#VALUE!	B-pi	B-pi*
98	146	0.01997	0.000398801	#VALUE!	#VALUE!	B-pi	D-pi*
93	231	0.02002	0.0004008	#VALUE!	#VALUE!	B-pi	B-sigma*
87	177	0.02005	0.000402002	#VALUE!	#VALUE!	D-pi	D-pi*
92	167	0.02023	0.000409253	#VALUE!	#VALUE!	D-pi	B-pi*
129	146	0.02052	0.00042107	#VALUE!	#VALUE!	D-pi	D-pi*
95	617	0.02057	0.000423125	#VALUE!	#VALUE!	B-pi	B-pi*
85	251	0.02074	0.000430148	#VALUE!	#VALUE!	B-pi	B-pi*
100	176	0.02085	0.000434723	#VALUE!	#VALUE!	B-pi	B-pi*
99	617	0.02093	0.000438065	#VALUE!	#VALUE!	B-pi	B-pi*
90	177	0.02109	0.000444788	#VALUE!	#VALUE!	D-pi	D-pi*
89	147	0.02117	0.000448169	#VALUE!	#VALUE!	B-pi	B-pi*
93	180	0.02129	0.000453264	#VALUE!	#VALUE!	B-pi	B-pi*
100	172	0.02145	0.000460103	#VALUE!	#VALUE!	B-pi	B-pi*
91	181	0.02147	0.000460961	#VALUE!	#VALUE!	B-pi	D-pi*
101	369	0.02162	0.000467424	#VALUE!	#VALUE!	B-pi	B-pi*
96	180	0.02168	0.000470022	#VALUE!	#VALUE!	B-pi	B-pi*
93	264	0.02231	0.000497736	#VALUE!	#VALUE!	B-pi	B-pi*
134	594	0.02232	0.000498182	#VALUE!	#VALUE!	A-pi	B-pi*
88	595	0.02257	0.000509405	#VALUE!	#VALUE!	D-pi	B-pi*
98	181	0.02267	0.000513929	#VALUE!	#VALUE!	B-pi	D-pi*
100	147	0.02274	0.000517108	#VALUE!	#VALUE!	B-pi	B-pi*
96	264	0.02276	0.000518018	#VALUE!	#VALUE!	B-pi	B-pi*
95	231	0.02292	0.000525326	#VALUE!	#VALUE!	B-pi	B-sigma*
88	168	0.02294	0.000526244	#VALUE!	#VALUE!	D-pi	B-pi*
88	177	0.0231	0.00053361	#VALUE!	#VALUE!	D-pi	D-pi*
103	184	0.0231	0.00053361	#VALUE!	#VALUE!	D-pi	D-pi*
101	144	0.02326	0.000541028	#VALUE!	#VALUE!	B-pi	B-pi*
91	617	0.02347	0.000550841	#VALUE!	#VALUE!	B-pi	B-pi*
103	365	0.0239	0.00057121	#VALUE!	#VALUE!	D-pi	B-pi*
93	148	0.02392	0.000572166	#VALUE!	#VALUE!	B-pi	B-pi*
99	231	0.02402	0.00057696	#VALUE!	#VALUE!	B-pi	B-sigma*
91	368	0.02424	0.000587578	#VALUE!	#VALUE!	B-pi	B-pi*
91	138	0.02436	0.00059341	#VALUE!	#VALUE!	B-pi	A-pi*
89	252	0.02445	0.000597802	#VALUE!	#VALUE!	B-pi	B-pi*
96	148	0.02448	0.00059927	#VALUE!	#VALUE!	B-pi	B-pi*
93	175	0.02461	0.000605652	#VALUE!	#VALUE!	B-pi	B-pi*
95	647	0.02486	0.00061802	#VALUE!	#VALUE!	B-pi	B-pi*
93	137	0.02497	0.000623501	#VALUE!	#VALUE!	B-pi	A-pi*
95	369	0.02499	0.0006245	#VALUE!	#VALUE!	B-pi	B-pi*
96	175	0.02505	0.000627503	#VALUE!	#VALUE!	B-pi	B-pi*
98	617	0.02505	0.000627503	#VALUE!	#VALUE!	B-pi	B-pi*
103	175	0.02526	0.000638068	#VALUE!	#VALUE!	D-pi	B-pi*
100	252	0.02537	0.000643637	#VALUE!	#VALUE!	B-pi	B-pi*
99	647	0.02551	0.00065076	#VALUE!	#VALUE!	B-pi	B-pi*
99	369	0.02558	0.000654336	#VALUE!	#VALUE!	B-pi	B-pi*
103	593	0.02561	0.000655872	#VALUE!	#VALUE!	D-pi	D-pi*
96	137	0.02566	0.000658436	#VALUE!	#VALUE!	B-pi	A-pi*
98	368	0.02567	0.000658949	#VALUE!	#VALUE!	B-pi	B-pi*
94	185	0.02583	0.000667189	#VALUE!	#VALUE!	B-pi	B-pi*
89	162	0.02584	0.000667706	#VALUE!	#VALUE!	B-pi	B-pi*
98	138	0.02586	0.00066874	#VALUE!	#VALUE!	B-pi	A-pi*
85	168	0.02594	0.000672884	#VALUE!	#VALUE!	B-pi	B-pi*
131	136	0.02611	0.000681732	#VALUE!	#VALUE!	A-pi	A-pi*
85	555	0.02619	0.000685916	#VALUE!	#VALUE!	B-pi	A-pi*
93	597	0.02634	0.000693796	#VALUE!	#VALUE!	B-pi	B-pi*
94	646	0.0264	0.00069696	#VALUE!	#VALUE!	B-pi	B-pi*
131	138	0.02653	0.000703841	#VALUE!	#VALUE!	A-pi	A-pi*
94	371	0.02658	0.000706496	#VALUE!	#VALUE!	B-pi	B-pi*
97	185	0.02667	0.000711289	#VALUE!	#VALUE!	B-pi	B-pi*
96	597	0.02685	0.000720922	#VALUE!	#VALUE!	B-pi	B-pi*
97	646	0.02694	0.000725764	#VALUE!	#VALUE!	B-pi	B-pi*
97	371	0.02695	0.000726303	#VALUE!	#VALUE!	B-pi	B-pi*
85	162	0.02718	0.000738752	#VALUE!	#VALUE!	B-pi	B-pi*
88	167	0.0275	0.00075625	#VALUE!	#VALUE!	D-pi	B-pi*
103	140	0.02768	0.000766182	#VALUE!	#VALUE!	D-pi	D-pi*
100	162	0.02768	0.000766182	#VALUE!	#VALUE!	B-pi	B-pi*
125	167	0.02769	0.000766736	#VALUE!	#VALUE!	B-pi	B-pi*
129	141	0.02806	0.000787364	#VALUE!	#VALUE!	D-pi	D-pi*
93	647	0.02818	0.000794112	#VALUE!	#VALUE!	B-pi	B-pi*
96	647	0.02866	0.000821396	#VALUE!	#VALUE!	B-pi	B-pi*
93	369	0.0291	0.00084681	#VALUE!	#VALUE!	B-pi	B-pi*
101	178	0.02934	0.000860836	#VALUE!	#VALUE!	B-pi	B-pi*
101	137	0.02939	0.000863772	#VALUE!	#VALUE!	B-pi	A-pi*
134	555	0.02951	0.00087084	#VALUE!	#VALUE!	A-pi	A-pi*
96	369	0.03027	0.000916273	#VALUE!	#VALUE!	B-pi	B-pi*
94	252	0.03074	0.000944948	#VALUE!	#VALUE!	B-pi	B-pi*
134	176	0.03099	0.00096038	#VALUE!	#VALUE!	A-pi	B-pi*
92	177	0.03104	0.000963482	#VALUE!	#VALUE!	D-pi	D-pi*
94	176	0.03124	0.000975938	#VALUE!	#VALUE!	B-pi	B-pi*
97	252	0.03164	0.00100109	#VALUE!	#VALUE!	B-pi	B-pi*
95	643	0.0317	0.00100489	#VALUE!	#VALUE!	B-pi	B-pi*
134	172	0.03178	0.00100997	#VALUE!	#VALUE!	A-pi	B-pi*
85	594	0.03178	0.00100997	#VALUE!	#VALUE!	B-pi	B-pi*
94	172	0.03197	0.00102208	#VALUE!	#VALUE!	B-pi	B-pi*
97	176	0.03212	0.00103169	#VALUE!	#VALUE!	B-pi	B-pi*
101	174	0.03216	0.00103427	#VALUE!	#VALUE!	B-pi	B-pi*
99	643	0.03219	0.0010362	#VALUE!	#VALUE!	B-pi	B-pi*
95	363	0.03252	0.00105755	#VALUE!	#VALUE!	B-pi	B-pi*
97	172	0.03301	0.00108966	#VALUE!	#VALUE!	B-pi	B-pi*
99	363	0.03318	0.00110091	#VALUE!	#VALUE!	B-pi	B-pi*
91	264	0.03322	0.00110357	#VALUE!	#VALUE!	B-pi	B-pi*
94	147	0.03349	0.00112158	#VALUE!	#VALUE!	B-pi	B-pi*
93	144	0.03377	0.00114041	#VALUE!	#VALUE!	B-pi	B-pi*
86	177	0.03401	0.00115668	#VALUE!	#VALUE!	D-pi	D-pi*
95	368	0.03411	0.00116349	#VALUE!	#VALUE!	B-pi	B-pi*
97	147	0.03442	0.00118474	#VALUE!	#VALUE!	B-pi	B-pi*
99	368	0.03445	0.0011868	#VALUE!	#VALUE!	B-pi	B-pi*
96	144	0.03453	0.00119232	#VALUE!	#VALUE!	B-pi	B-pi*
98	264	0.03527	0.00124397	#VALUE!	#VALUE!	B-pi	B-pi*
125	168	0.03557	0.00126522	#VALUE!	#VALUE!	B-pi	B-pi*
91	363	0.0356	0.00126736	#VALUE!	#VALUE!	B-pi	B-pi*
89	595	0.0356	0.00126736	#VALUE!	#VALUE!	B-pi	B-pi*
100	595	0.03715	0.00138012	#VALUE!	#VALUE!	B-pi	B-pi*
95	138	0.03722	0.00138533	#VALUE!	#VALUE!	B-pi	A-pi*
134	185	0.03781	0.0014296	#VALUE!	#VALUE!	A-pi	B-pi*
98	363	0.03788	0.00143489	#VALUE!	#VALUE!	B-pi	B-pi*
94	142	0.03793	0.00143868	#VALUE!	#VALUE!	B-pi	B-pi*
129	140	0.03797	0.00144172	#VALUE!	#VALUE!	D-pi	D-pi*
99	138	0.03808	0.00145009	#VALUE!	#VALUE!	B-pi	A-pi*
97	142	0.03861	0.00149073	#VALUE!	#VALUE!	B-pi	B-pi*
94	595	0.03888	0.00151165	#VALUE!	#VALUE!	B-pi	B-pi*
89	142	0.03921	0.00153742	#VALUE!	#VALUE!	B-pi	B-pi*
95	180	0.03938	0.00155078	#VALUE!	#VALUE!	B-pi	B-pi*
97	595	0.03993	0.0015944	#VALUE!	#VALUE!	B-pi	B-pi*
95	144	0.04008	0.00160641	#VALUE!	#VALUE!	B-pi	B-pi*
99	180	0.04022	0.00161765	#VALUE!	#VALUE!	B-pi	B-pi*
99	144	0.04094	0.00167608	#VALUE!	#VALUE!	B-pi	B-pi*
85	172	0.04096	0.00167772	#VALUE!	#VALUE!	B-pi	B-pi*
85	176	0.04142	0.00171562	#VALUE!	#VALUE!	B-pi	B-pi*
103	148	0.04162	0.00173222	#VALUE!	#VALUE!	D-pi	B-pi*
103	180	0.04174	0.00174223	#VALUE!	#VALUE!	D-pi	B-pi*
89	168	0.04195	0.0017598	#VALUE!	#VALUE!	B-pi	B-pi*
95	264	0.04249	0.0018054	#VALUE!	#VALUE!	B-pi	B-pi*
94	162	0.04302	0.00185072	#VALUE!	#VALUE!	B-pi	B-pi*
99	264	0.04336	0.00188009	#VALUE!	#VALUE!	B-pi	B-pi*
100	142	0.04342	0.0018853	#VALUE!	#VALUE!	B-pi	B-pi*
97	162	0.04409	0.00194393	#VALUE!	#VALUE!	B-pi	B-pi*
125	162	0.0442	0.00195364	#VALUE!	#VALUE!	B-pi	B-pi*
95	148	0.04424	0.00195718	#VALUE!	#VALUE!	B-pi	B-pi*
91	180	0.04452	0.00198203	#VALUE!	#VALUE!	B-pi	B-pi*
99	148	0.04507	0.0020313	#VALUE!	#VALUE!	B-pi	B-pi*
100	168	0.04507	0.0020313	#VALUE!	#VALUE!	B-pi	B-pi*
93	138	0.04556	0.00207571	#VALUE!	#VALUE!	B-pi	A-pi*
89	167	0.04566	0.00208484	#VALUE!	#VALUE!	B-pi	B-pi*
100	167	0.04635	0.00214832	#VALUE!	#VALUE!	B-pi	B-pi*
96	138	0.04671	0.00218182	#VALUE!	#VALUE!	B-pi	A-pi*
98	180	0.04686	0.00219586	#VALUE!	#VALUE!	B-pi	B-pi*
93	178	0.04727	0.00223445	#VALUE!	#VALUE!	B-pi	B-pi*
95	175	0.04732	0.00223918	#VALUE!	#VALUE!	B-pi	B-pi*
134	147	0.04733	0.00224013	#VALUE!	#VALUE!	A-pi	B-pi*
91	597	0.04812	0.00231553	#VALUE!	#VALUE!	B-pi	B-pi*
96	178	0.04844	0.00234643	#VALUE!	#VALUE!	B-pi	B-pi*
99	175	0.04848	0.00235031	#VALUE!	#VALUE!	B-pi	B-pi*
101	138	0.04909	0.00240983	#VALUE!	#VALUE!	B-pi	A-pi*
95	597	0.0495	0.00245025	#VALUE!	#VALUE!	B-pi	B-pi*
91	148	0.04958	0.00245818	#VALUE!	#VALUE!	B-pi	B-pi*
85	185	0.05004	0.002504	#VALUE!	#VALUE!	B-pi	B-pi*
99	597	0.05042	0.00254218	#VALUE!	#VALUE!	B-pi	B-pi*
103	146	0.05097	0.00259794	#VALUE!	#VALUE!	D-pi	D-pi*
98	597	0.05118	0.00261939	#VALUE!	#VALUE!	B-pi	B-pi*
98	148	0.05268	0.00277518	#VALUE!	#VALUE!	B-pi	B-pi*
91	144	0.05278	0.00278573	#VALUE!	#VALUE!	B-pi	B-pi*
91	174	0.05337	0.00284836	#VALUE!	#VALUE!	B-pi	B-pi*
103	181	0.05357	0.00286974	#VALUE!	#VALUE!	D-pi	D-pi*
98	174	0.05464	0.00298553	#VALUE!	#VALUE!	B-pi	B-pi*
91	175	0.05486	0.00300962	#VALUE!	#VALUE!	B-pi	B-pi*
98	144	0.05594	0.00312928	#VALUE!	#VALUE!	B-pi	B-pi*
125	144	0.05601	0.00313712	#VALUE!	#VALUE!	B-pi	B-pi*
98	175	0.05669	0.00321376	#VALUE!	#VALUE!	B-pi	B-pi*
91	136	0.05789	0.00335125	#VALUE!	#VALUE!	B-pi	A-pi*
93	174	0.05811	0.00337677	#VALUE!	#VALUE!	B-pi	B-pi*
96	174	0.05811	0.00337677	#VALUE!	#VALUE!	B-pi	B-pi*
98	136	0.06139	0.00376873	#VALUE!	#VALUE!	B-pi	A-pi*
126	143	0.06176	0.0038143	#VALUE!	#VALUE!	B-pi	B-pi*
94	168	0.07255	0.0052635	#VALUE!	#VALUE!	B-pi	B-pi*
97	168	0.07578	0.00574261	#VALUE!	#VALUE!	B-pi	B-pi*
85	147	0.07936	0.00629801	#VALUE!	#VALUE!	B-pi	B-pi*
97	167	0.07967	0.00634731	#VALUE!	#VALUE!	B-pi	B-pi*
91	178	0.0815	0.00664225	#VALUE!	#VALUE!	B-pi	B-pi*
94	167	0.08899	0.00791922	#VALUE!	#VALUE!	B-pi	B-pi*
95	178	0.08955	0.0080192	#VALUE!	#VALUE!	B-pi	B-pi*
99	178	0.0899	0.00808201	#VALUE!	#VALUE!	B-pi	B-pi*
95	136	0.09047	0.00818482	#VALUE!	#VALUE!	B-pi	A-pi*
99	136	0.09263	0.00858032	#VALUE!	#VALUE!	B-pi	A-pi*
95	174	0.09334	0.00871236	#VALUE!	#VALUE!	B-pi	B-pi*
98	178	0.10492	0.0110082	#VALUE!	#VALUE!	B-pi	B-pi*
99	174	0.11186	0.0125127	#VALUE!	#VALUE!	B-pi	B-pi*
93	136	0.11512	0.0132526	#VALUE!	#VALUE!	B-pi	A-pi*
96	136	0.11776	0.0138674	#VALUE!	#VALUE!	B-pi	A-pi*
101	136	0.12805	0.0163968	#VALUE!	#VALUE!	B-pi	A-pi*
			0.931083

## Sheet: CT-CSILAA
Initial	Final	CI	CI^2	Initial MO	Final MO	Inital type	Final type			Initial	MO	Type			Final	MO	Type			Initial type	Final type	CI^2	n
41	190	0.01555	0.000241802	#VALUE!	#VALUE!	A-sigma	A-sigma*			41	#VALUE!	A-sigma			117	#VALUE!	A-pi*			A	A*	0.0749046	26
48	181	0.01085	0.000117723	#VALUE!	#VALUE!	B-sigma	B-sigma*			48	#VALUE!	B-sigma			118	#VALUE!	A-pi*			A	B*	0.0194239	27
56	173	-0.01612	0.000259854	#VALUE!	#VALUE!	B-sigma	B-sigma*			56	#VALUE!	B-sigma			119	#VALUE!	B-pi*			A	D*	0	0
58	172	-0.01378	0.000189888	#VALUE!	#VALUE!	B-sigma	B-sigma*			58	#VALUE!	B-sigma			120	#VALUE!	A-pi*			B	A*	0.134132	39
60	168	-0.01458	0.000212576	#VALUE!	#VALUE!	B-sigma	B-sigma*			60	#VALUE!	B-sigma			121	#VALUE!	D-pi*			B	B*	0.494101	283
61	169	-0.01814	0.00032906	#VALUE!	#VALUE!	B-sigma	B-sigma*			61	#VALUE!	B-sigma			122	#VALUE!	D-pi*			B	D*	0.0217907	46
64	167	0.01123	0.000126113	#VALUE!	#VALUE!	A-sigma	A-sigma*			64	#VALUE!	A-sigma			123	#VALUE!	B-pi*			D	A*	0.0401062	24
66	166	0.01027	0.000105473	#VALUE!	#VALUE!	B-sigma	B-sigma*			66	#VALUE!	B-sigma			124	#VALUE!	D-pi*			D	B*	0.0872176	119
68	162	-0.01115	0.000124323	#VALUE!	#VALUE!	A-sigma	A-sigma*			68	#VALUE!	A-sigma			125	#VALUE!	D-pi*			D	D*	0.0704454	104
69	161	0.01997	0.000398801	#VALUE!	#VALUE!	B-sigma	B-sigma*			69	#VALUE!	B-sigma			127	#VALUE!	B-pi*					0.942121	668
70	160	0.02536	0.00064313	#VALUE!	#VALUE!	B-sigma	B-sigma*			70	#VALUE!	B-sigma			128	#VALUE!	B-pi*
72	117	-0.02317	0.000536849	#VALUE!	#VALUE!	B-pi	A-pi*			72	#VALUE!	B-pi			132	#VALUE!	B-pi*
72	118	-0.06471	0.00418738	#VALUE!	#VALUE!	B-pi	A-pi*			73	#VALUE!	B-sigma			140	#VALUE!	B-sigma*
72	120	-0.02306	0.000531764	#VALUE!	#VALUE!	B-pi	A-pi*			74	#VALUE!	B-sigma			144	#VALUE!	B-pi*
72	122	0.01943	0.000377525	#VALUE!	#VALUE!	B-pi	D-pi*			76	#VALUE!	D-pi			145	#VALUE!	B-pi*
72	123	0.0425	0.00180625	#VALUE!	#VALUE!	B-pi	B-pi*			77	#VALUE!	D-pi			146	#VALUE!	B-sigma*
72	124	-0.01253	0.000157001	#VALUE!	#VALUE!	B-pi	D-pi*			78	#VALUE!	D-pi			147	#VALUE!	B-pi*
72	125	0.04303	0.00185158	#VALUE!	#VALUE!	B-pi	D-pi*			79	#VALUE!	B-pi			148	#VALUE!	D-pi*
72	127	0.10449	0.0109182	#VALUE!	#VALUE!	B-pi	B-pi*			80	#VALUE!	D-pi			149	#VALUE!	D-pi*
72	128	0.03996	0.0015968	#VALUE!	#VALUE!	B-pi	B-pi*			81	#VALUE!	D-pi			150	#VALUE!	B-pi*
72	132	-0.06815	0.00464442	#VALUE!	#VALUE!	B-pi	B-pi*			82	#VALUE!	B-pi			151	#VALUE!	D-pi*
72	144	0.06019	0.00362284	#VALUE!	#VALUE!	B-pi	B-pi*			83	#VALUE!	B-pi			153	#VALUE!	D-pi*
72	145	0.05932	0.00351886	#VALUE!	#VALUE!	B-pi	B-pi*			84	#VALUE!	B-pi			154	#VALUE!	B-sigma*
72	147	0.06276	0.00393882	#VALUE!	#VALUE!	B-pi	B-pi*			85	#VALUE!	B-pi			155	#VALUE!	B-sigma*
72	148	-0.02049	0.00041984	#VALUE!	#VALUE!	B-pi	D-pi*			86	#VALUE!	B-pi			156	#VALUE!	D-pi*
72	150	-0.03371	0.00113636	#VALUE!	#VALUE!	B-pi	B-pi*			88	#VALUE!	B-pi			157	#VALUE!	B-pi*
72	153	0.01883	0.000354569	#VALUE!	#VALUE!	B-pi	D-pi*			89	#VALUE!	D-pi			158	#VALUE!	B-sigma*
72	154	0.02115	0.000447322	#VALUE!	#VALUE!	B-pi	B-sigma*			91	#VALUE!	B-lone pair			159	#VALUE!	B-sigma*
72	155	0.02063	0.000425597	#VALUE!	#VALUE!	B-pi	B-sigma*			94	#VALUE!	B-lone pair			160	#VALUE!	B-sigma*
72	156	0.04009	0.00160721	#VALUE!	#VALUE!	B-pi	D-pi*			107	#VALUE!	B-pi			161	#VALUE!	B-sigma*
72	157	0.06213	0.00386014	#VALUE!	#VALUE!	B-pi	B-pi*			108	#VALUE!	D-pi			162	#VALUE!	A-sigma*
72	215	-0.02161	0.000466992	#VALUE!	#VALUE!	B-pi	B-pi*			109	#VALUE!	A-pi			166	#VALUE!	B-sigma*
72	216	-0.0129	0.00016641	#VALUE!	#VALUE!	B-pi	D-pi*			110	#VALUE!	D-pi			167	#VALUE!	A-sigma*
72	217	0.02682	0.000719312	#VALUE!	#VALUE!	B-pi	B-pi*			111	#VALUE!	D-pi			168	#VALUE!	B-sigma*
72	241	-0.014	0.000196	#VALUE!	#VALUE!	B-pi	B-pi*			112	#VALUE!	B-pi			169	#VALUE!	B-sigma*
72	244	-0.01163	0.000135257	#VALUE!	#VALUE!	B-pi	B-pi*			113	#VALUE!	A-pi			172	#VALUE!	B-sigma*
72	306	-0.03171	0.00100552	#VALUE!	#VALUE!	B-pi	B-pi*			114	#VALUE!	A-pi			173	#VALUE!	B-sigma*
72	310	0.01345	0.000180902	#VALUE!	#VALUE!	B-pi	B-pi*								175	#VALUE!	D-pi*
72	311	0.01153	0.000132941	#VALUE!	#VALUE!	B-pi	B-pi*								181	#VALUE!	B-sigma*
72	313	0.01061	0.000112572	#VALUE!	#VALUE!	B-pi	B-pi*								190	#VALUE!	A-sigma*
72	314	0.0221	0.00048841	#VALUE!	#VALUE!	B-pi	B-pi*								191	#VALUE!	A-sigma*
72	322	-0.02384	0.000568346	#VALUE!	#VALUE!	B-pi	B-pi*								192	#VALUE!	A-sigma*
72	334	-0.01158	0.000134096	#VALUE!	#VALUE!	B-pi	B-pi*								193	#VALUE!	B-lone pair*
72	441	0.01147	0.000131561	#VALUE!	#VALUE!	B-pi	B-pi*								194	#VALUE!	B-lone pair*
72	466	-0.01801	0.00032436	#VALUE!	#VALUE!	B-pi	A-pi*								198	#VALUE!	B-pi*
72	495	-0.04175	0.00174306	#VALUE!	#VALUE!	B-pi	B-pi*								199	#VALUE!	B-pi*
72	496	0.02104	0.000442682	#VALUE!	#VALUE!	B-pi	D-pi*								215	#VALUE!	B-pi*
72	498	0.0328	0.00107584	#VALUE!	#VALUE!	B-pi	B-pi*								216	#VALUE!	D-pi*
72	500	0.01854	0.000343732	#VALUE!	#VALUE!	B-pi	B-pi*								217	#VALUE!	B-pi*
72	501	-0.03492	0.00121941	#VALUE!	#VALUE!	B-pi	B-pi*								228	#VALUE!	B-pi*
72	509	0.01034	0.000106916	#VALUE!	#VALUE!	B-pi	D-pi*								231	#VALUE!	B-pi*
73	159	-0.01956	0.000382594	#VALUE!	#VALUE!	B-sigma	B-sigma*								234	#VALUE!	B-pi*
74	158	0.0203	0.00041209	#VALUE!	#VALUE!	B-sigma	B-sigma*								235	#VALUE!	B-pi*
76	117	-0.01353	0.000183061	#VALUE!	#VALUE!	D-pi	A-pi*								237	#VALUE!	B-pi*
76	118	-0.03783	0.00143111	#VALUE!	#VALUE!	D-pi	A-pi*								238	#VALUE!	D-pi*
76	120	-0.01369	0.000187416	#VALUE!	#VALUE!	D-pi	A-pi*								240	#VALUE!	B-pi*
76	122	0.02695	0.000726303	#VALUE!	#VALUE!	D-pi	D-pi*								241	#VALUE!	B-pi*
76	124	-0.01676	0.000280898	#VALUE!	#VALUE!	D-pi	D-pi*								244	#VALUE!	B-pi*
76	125	0.06358	0.00404242	#VALUE!	#VALUE!	D-pi	D-pi*								245	#VALUE!	D-pi*
76	127	0.05714	0.00326498	#VALUE!	#VALUE!	D-pi	B-pi*								246	#VALUE!	A-pi*
76	128	0.02357	0.000555545	#VALUE!	#VALUE!	D-pi	B-pi*								247	#VALUE!	B-pi*
76	132	-0.03967	0.00157371	#VALUE!	#VALUE!	D-pi	B-pi*								250	#VALUE!	B-pi*
76	144	0.03272	0.0010706	#VALUE!	#VALUE!	D-pi	B-pi*								252	#VALUE!	B-pi*
76	145	0.03242	0.00105106	#VALUE!	#VALUE!	D-pi	B-pi*								256	#VALUE!	B-pi*
76	147	0.03723	0.00138607	#VALUE!	#VALUE!	D-pi	B-pi*								261	#VALUE!	A-pi*
76	148	-0.0256	0.00065536	#VALUE!	#VALUE!	D-pi	D-pi*								267	#VALUE!	B-pi*
76	149	-0.01093	0.000119465	#VALUE!	#VALUE!	D-pi	D-pi*								268	#VALUE!	B-pi*
76	150	-0.01997	0.000398801	#VALUE!	#VALUE!	D-pi	B-pi*								270	#VALUE!	B-pi*
76	151	-0.01046	0.000109412	#VALUE!	#VALUE!	D-pi	D-pi*								296	#VALUE!	B-pi*
76	153	0.02344	0.000549434	#VALUE!	#VALUE!	D-pi	D-pi*								300	#VALUE!	B-pi*
76	154	0.01032	0.000106502	#VALUE!	#VALUE!	D-pi	B-sigma*								304	#VALUE!	D-unidentified*
76	156	0.04673	0.00218369	#VALUE!	#VALUE!	D-pi	D-pi*								306	#VALUE!	B-pi*
76	157	0.04512	0.00203581	#VALUE!	#VALUE!	D-pi	B-pi*								309	#VALUE!	A-pi*
76	175	0.01136	0.00012905	#VALUE!	#VALUE!	D-pi	D-pi*								310	#VALUE!	B-pi*
76	215	-0.012	0.000144	#VALUE!	#VALUE!	D-pi	B-pi*								311	#VALUE!	B-pi*
76	216	-0.01619	0.000262116	#VALUE!	#VALUE!	D-pi	D-pi*								313	#VALUE!	B-pi*
76	217	0.0168	0.00028224	#VALUE!	#VALUE!	D-pi	B-pi*								314	#VALUE!	B-pi*
76	245	0.01168	0.000136422	#VALUE!	#VALUE!	D-pi	D-pi*								318	#VALUE!	B-pi*
76	306	-0.01804	0.000325442	#VALUE!	#VALUE!	D-pi	B-pi*								320	#VALUE!	B-pi*
76	314	0.01235	0.000152522	#VALUE!	#VALUE!	D-pi	B-pi*								322	#VALUE!	B-pi*
76	322	-0.02146	0.000460532	#VALUE!	#VALUE!	D-pi	B-pi*								323	#VALUE!	B-pi*
76	334	-0.01218	0.000148352	#VALUE!	#VALUE!	D-pi	B-pi*								325	#VALUE!	D-pi*
76	466	-0.01068	0.000114062	#VALUE!	#VALUE!	D-pi	A-pi*								328	#VALUE!	D-pi*
76	495	-0.02694	0.000725764	#VALUE!	#VALUE!	D-pi	B-pi*								334	#VALUE!	B-pi*
76	496	0.02611	0.000681732	#VALUE!	#VALUE!	D-pi	D-pi*								337	#VALUE!	B-pi*
76	498	0.01832	0.000335622	#VALUE!	#VALUE!	D-pi	B-pi*								358	#VALUE!	A-pi*
76	500	0.01103	0.000121661	#VALUE!	#VALUE!	D-pi	B-pi*								392	#VALUE!	A-pi*
76	501	-0.021	0.000441	#VALUE!	#VALUE!	D-pi	B-pi*								406	#VALUE!	A-pi*
76	509	0.01288	0.000165894	#VALUE!	#VALUE!	D-pi	D-pi*								441	#VALUE!	B-pi*
76	545	-0.01074	0.000115348	#VALUE!	#VALUE!	D-pi	D-unidentified*								449	#VALUE!	A-pi*
77	117	0.01018	0.000103632	#VALUE!	#VALUE!	D-pi	A-pi*								460	#VALUE!	B-pi*
77	118	0.0283	0.00080089	#VALUE!	#VALUE!	D-pi	A-pi*								463	#VALUE!	D-pi*
77	120	0.01036	0.00010733	#VALUE!	#VALUE!	D-pi	A-pi*								466	#VALUE!	A-pi*
77	121	-0.01066	0.000113636	#VALUE!	#VALUE!	D-pi	D-pi*								472	#VALUE!	A-pi*
77	122	-0.03766	0.00141828	#VALUE!	#VALUE!	D-pi	D-pi*								495	#VALUE!	B-pi*
77	124	0.02369	0.000561216	#VALUE!	#VALUE!	D-pi	D-pi*								496	#VALUE!	D-pi*
77	125	-0.05426	0.00294415	#VALUE!	#VALUE!	D-pi	D-pi*								498	#VALUE!	B-pi*
77	127	-0.04003	0.0016024	#VALUE!	#VALUE!	D-pi	B-pi*								500	#VALUE!	B-pi*
77	128	-0.01742	0.000303456	#VALUE!	#VALUE!	D-pi	B-pi*								501	#VALUE!	B-pi*
77	132	0.02867	0.000821969	#VALUE!	#VALUE!	D-pi	B-pi*								509	#VALUE!	D-pi*
77	144	-0.02345	0.000549902	#VALUE!	#VALUE!	D-pi	B-pi*								523	#VALUE!	B-unidentified*
77	145	-0.02325	0.000540563	#VALUE!	#VALUE!	D-pi	B-pi*								524	#VALUE!	B-unidentified*
77	147	-0.02678	0.000717168	#VALUE!	#VALUE!	D-pi	B-pi*								538	#VALUE!	B-unidentified*
77	148	0.03969	0.0015753	#VALUE!	#VALUE!	D-pi	D-pi*								545	#VALUE!	D-unidentified*
77	149	0.01487	0.000221117	#VALUE!	#VALUE!	D-pi	D-pi*
77	150	0.0148	0.00021904	#VALUE!	#VALUE!	D-pi	B-pi*
77	151	0.01418	0.000201072	#VALUE!	#VALUE!	D-pi	D-pi*
77	153	-0.03195	0.0010208	#VALUE!	#VALUE!	D-pi	D-pi*
77	156	-0.04395	0.0019316	#VALUE!	#VALUE!	D-pi	D-pi*
77	157	-0.03246	0.00105365	#VALUE!	#VALUE!	D-pi	B-pi*
77	175	-0.01682	0.000282912	#VALUE!	#VALUE!	D-pi	D-pi*
77	216	0.01672	0.000279558	#VALUE!	#VALUE!	D-pi	D-pi*
77	217	-0.01232	0.000151782	#VALUE!	#VALUE!	D-pi	B-pi*
77	306	0.01306	0.000170564	#VALUE!	#VALUE!	D-pi	B-pi*
77	322	0.01524	0.000232258	#VALUE!	#VALUE!	D-pi	B-pi*
77	325	0.0119	0.00014161	#VALUE!	#VALUE!	D-pi	D-pi*
77	328	0.01168	0.000136422	#VALUE!	#VALUE!	D-pi	D-pi*
77	463	-0.01	0.0001	#VALUE!	#VALUE!	D-pi	D-pi*
77	495	0.01934	0.000374036	#VALUE!	#VALUE!	D-pi	B-pi*
77	496	-0.0246	0.00060516	#VALUE!	#VALUE!	D-pi	D-pi*
77	498	-0.01321	0.000174504	#VALUE!	#VALUE!	D-pi	B-pi*
77	501	0.01527	0.000233173	#VALUE!	#VALUE!	D-pi	B-pi*
77	509	-0.01798	0.00032328	#VALUE!	#VALUE!	D-pi	D-pi*
78	118	0.01816	0.000329786	#VALUE!	#VALUE!	D-pi	A-pi*
78	121	-0.01391	0.000193488	#VALUE!	#VALUE!	D-pi	D-pi*
78	122	-0.05177	0.00268013	#VALUE!	#VALUE!	D-pi	D-pi*
78	124	0.02954	0.000872612	#VALUE!	#VALUE!	D-pi	D-pi*
78	125	-0.03292	0.00108373	#VALUE!	#VALUE!	D-pi	D-pi*
78	127	-0.02335	0.000545222	#VALUE!	#VALUE!	D-pi	B-pi*
78	128	-0.01104	0.000121882	#VALUE!	#VALUE!	D-pi	B-pi*
78	132	0.01758	0.000309056	#VALUE!	#VALUE!	D-pi	B-pi*
78	144	-0.0145	0.00021025	#VALUE!	#VALUE!	D-pi	B-pi*
78	145	-0.01436	0.00020621	#VALUE!	#VALUE!	D-pi	B-pi*
78	147	-0.01628	0.000265038	#VALUE!	#VALUE!	D-pi	B-pi*
78	148	0.02319	0.000537776	#VALUE!	#VALUE!	D-pi	D-pi*
78	149	0.02118	0.000448592	#VALUE!	#VALUE!	D-pi	D-pi*
78	151	0.01767	0.000312229	#VALUE!	#VALUE!	D-pi	D-pi*
78	153	-0.02196	0.000482242	#VALUE!	#VALUE!	D-pi	D-pi*
78	156	-0.02646	0.000700132	#VALUE!	#VALUE!	D-pi	D-pi*
78	157	-0.01913	0.000365957	#VALUE!	#VALUE!	D-pi	B-pi*
78	175	-0.01365	0.000186323	#VALUE!	#VALUE!	D-pi	D-pi*
78	463	-0.01358	0.000184416	#VALUE!	#VALUE!	D-pi	D-pi*
78	495	0.01148	0.00013179	#VALUE!	#VALUE!	D-pi	B-pi*
78	496	-0.01495	0.000223502	#VALUE!	#VALUE!	D-pi	D-pi*
78	509	-0.01094	0.000119684	#VALUE!	#VALUE!	D-pi	D-pi*
79	117	-0.05441	0.00296045	#VALUE!	#VALUE!	D-pi	A-pi*
79	118	-0.15878	0.0252111	#VALUE!	#VALUE!	D-pi	A-pi*
79	119	-0.01906	0.000363284	#VALUE!	#VALUE!	D-pi	B-pi*
79	120	-0.05315	0.00282492	#VALUE!	#VALUE!	D-pi	A-pi*
79	123	0.01888	0.000356454	#VALUE!	#VALUE!	D-pi	B-pi*
79	125	0.01156	0.000133634	#VALUE!	#VALUE!	D-pi	D-pi*
79	127	0.03136	0.00098345	#VALUE!	#VALUE!	D-pi	B-pi*
79	128	0.09925	0.00985056	#VALUE!	#VALUE!	D-pi	B-pi*
79	132	-0.03834	0.00146996	#VALUE!	#VALUE!	D-pi	B-pi*
79	144	0.06963	0.00484834	#VALUE!	#VALUE!	D-pi	B-pi*
79	145	0.06685	0.00446892	#VALUE!	#VALUE!	D-pi	B-pi*
79	147	0.03563	0.0012695	#VALUE!	#VALUE!	D-pi	B-pi*
79	150	-0.06645	0.0044156	#VALUE!	#VALUE!	D-pi	B-pi*
79	154	0.0119	0.00014161	#VALUE!	#VALUE!	D-pi	B-sigma*
79	155	0.0119	0.00014161	#VALUE!	#VALUE!	D-pi	B-sigma*
79	156	0.01161	0.000134792	#VALUE!	#VALUE!	D-pi	D-pi*
79	157	0.02232	0.000498182	#VALUE!	#VALUE!	D-pi	B-pi*
79	215	-0.0316	0.00099856	#VALUE!	#VALUE!	D-pi	B-pi*
79	217	0.01332	0.000177422	#VALUE!	#VALUE!	D-pi	B-pi*
79	228	-0.01164	0.00013549	#VALUE!	#VALUE!	D-pi	B-pi*
79	231	0.01424	0.000202778	#VALUE!	#VALUE!	D-pi	B-pi*
79	235	-0.01284	0.000164866	#VALUE!	#VALUE!	D-pi	B-pi*
79	240	0.01372	0.000188238	#VALUE!	#VALUE!	D-pi	B-pi*
79	267	0.01325	0.000175562	#VALUE!	#VALUE!	D-pi	B-pi*
79	270	-0.01033	0.000106709	#VALUE!	#VALUE!	D-pi	B-pi*
79	306	-0.02594	0.000672884	#VALUE!	#VALUE!	D-pi	B-pi*
79	310	0.0257	0.00066049	#VALUE!	#VALUE!	D-pi	B-pi*
79	313	0.02581	0.000666156	#VALUE!	#VALUE!	D-pi	B-pi*
79	318	-0.01074	0.000115348	#VALUE!	#VALUE!	D-pi	B-pi*
79	406	-0.01618	0.000261792	#VALUE!	#VALUE!	D-pi	A-pi*
79	466	-0.04206	0.00176904	#VALUE!	#VALUE!	D-pi	A-pi*
79	472	0.01492	0.000222606	#VALUE!	#VALUE!	D-pi	A-pi*
79	495	-0.01439	0.000207072	#VALUE!	#VALUE!	D-pi	B-pi*
79	498	0.0382	0.00145924	#VALUE!	#VALUE!	D-pi	B-pi*
79	500	0.03965	0.00157212	#VALUE!	#VALUE!	D-pi	B-pi*
79	501	-0.01982	0.000392832	#VALUE!	#VALUE!	D-pi	B-pi*
80	118	0.01922	0.000369408	#VALUE!	#VALUE!	D-pi	A-pi*
80	121	-0.01453	0.000211121	#VALUE!	#VALUE!	D-pi	D-pi*
80	122	-0.05419	0.00293656	#VALUE!	#VALUE!	D-pi	D-pi*
80	124	0.03097	0.000959141	#VALUE!	#VALUE!	D-pi	D-pi*
80	125	-0.03441	0.00118405	#VALUE!	#VALUE!	D-pi	D-pi*
80	127	-0.02463	0.000606637	#VALUE!	#VALUE!	D-pi	B-pi*
80	128	-0.01167	0.000136189	#VALUE!	#VALUE!	D-pi	B-pi*
80	132	0.01855	0.000344103	#VALUE!	#VALUE!	D-pi	B-pi*
80	144	-0.01535	0.000235623	#VALUE!	#VALUE!	D-pi	B-pi*
80	145	-0.0152	0.00023104	#VALUE!	#VALUE!	D-pi	B-pi*
80	147	-0.01717	0.000294809	#VALUE!	#VALUE!	D-pi	B-pi*
80	148	0.02431	0.000590976	#VALUE!	#VALUE!	D-pi	D-pi*
80	149	0.01953	0.000381421	#VALUE!	#VALUE!	D-pi	D-pi*
80	151	0.02123	0.000450713	#VALUE!	#VALUE!	D-pi	D-pi*
80	153	-0.0229	0.00052441	#VALUE!	#VALUE!	D-pi	D-pi*
80	156	-0.02773	0.000768953	#VALUE!	#VALUE!	D-pi	D-pi*
80	157	-0.02015	0.000406023	#VALUE!	#VALUE!	D-pi	B-pi*
80	175	-0.01428	0.000203918	#VALUE!	#VALUE!	D-pi	D-pi*
80	463	-0.01421	0.000201924	#VALUE!	#VALUE!	D-pi	D-pi*
80	495	0.0121	0.00014641	#VALUE!	#VALUE!	D-pi	B-pi*
80	496	-0.01565	0.000244923	#VALUE!	#VALUE!	D-pi	D-pi*
80	509	-0.01147	0.000131561	#VALUE!	#VALUE!	D-pi	D-pi*
81	117	0.0106	0.00011236	#VALUE!	#VALUE!	D-pi	A-pi*
81	118	0.02948	0.00086907	#VALUE!	#VALUE!	D-pi	A-pi*
81	120	0.01079	0.000116424	#VALUE!	#VALUE!	D-pi	A-pi*
81	121	-0.0112	0.00012544	#VALUE!	#VALUE!	D-pi	D-pi*
81	122	-0.03961	0.00156895	#VALUE!	#VALUE!	D-pi	D-pi*
81	124	0.02491	0.000620508	#VALUE!	#VALUE!	D-pi	D-pi*
81	125	-0.05657	0.00320016	#VALUE!	#VALUE!	D-pi	D-pi*
81	127	-0.04181	0.00174808	#VALUE!	#VALUE!	D-pi	B-pi*
81	128	-0.01817	0.000330149	#VALUE!	#VALUE!	D-pi	B-pi*
81	132	0.03	0.0009	#VALUE!	#VALUE!	D-pi	B-pi*
81	144	-0.02439	0.000594872	#VALUE!	#VALUE!	D-pi	B-pi*
81	145	-0.02418	0.000584672	#VALUE!	#VALUE!	D-pi	B-pi*
81	147	-0.02799	0.00078344	#VALUE!	#VALUE!	D-pi	B-pi*
81	148	0.03602	0.00129744	#VALUE!	#VALUE!	D-pi	D-pi*
81	149	0.01552	0.00024087	#VALUE!	#VALUE!	D-pi	D-pi*
81	150	0.01544	0.000238394	#VALUE!	#VALUE!	D-pi	B-pi*
81	151	0.015	0.000225	#VALUE!	#VALUE!	D-pi	D-pi*
81	153	-0.03953	0.00156262	#VALUE!	#VALUE!	D-pi	D-pi*
81	156	-0.04648	0.00216039	#VALUE!	#VALUE!	D-pi	D-pi*
81	157	-0.03374	0.00113839	#VALUE!	#VALUE!	D-pi	B-pi*
81	175	-0.01772	0.000313998	#VALUE!	#VALUE!	D-pi	D-pi*
81	216	0.0176	0.00030976	#VALUE!	#VALUE!	D-pi	D-pi*
81	217	-0.01281	0.000164096	#VALUE!	#VALUE!	D-pi	B-pi*
81	306	0.0136	0.00018496	#VALUE!	#VALUE!	D-pi	B-pi*
81	322	0.01596	0.000254722	#VALUE!	#VALUE!	D-pi	B-pi*
81	325	0.01211	0.000146652	#VALUE!	#VALUE!	D-pi	D-pi*
81	328	0.01281	0.000164096	#VALUE!	#VALUE!	D-pi	D-pi*
81	463	-0.01052	0.00011067	#VALUE!	#VALUE!	D-pi	D-pi*
81	495	0.02021	0.000408444	#VALUE!	#VALUE!	D-pi	B-pi*
81	496	-0.02582	0.000666672	#VALUE!	#VALUE!	D-pi	D-pi*
81	498	-0.01375	0.000189062	#VALUE!	#VALUE!	D-pi	B-pi*
81	501	0.01597	0.000255041	#VALUE!	#VALUE!	D-pi	B-pi*
81	509	-0.01902	0.00036176	#VALUE!	#VALUE!	D-pi	D-pi*
82	117	-0.03348	0.00112091	#VALUE!	#VALUE!	B-pi	A-pi*
82	118	-0.09481	0.00898894	#VALUE!	#VALUE!	B-pi	A-pi*
82	120	-0.03321	0.0011029	#VALUE!	#VALUE!	B-pi	A-pi*
82	122	0.01572	0.000247118	#VALUE!	#VALUE!	B-pi	D-pi*
82	123	0.0332	0.00110224	#VALUE!	#VALUE!	B-pi	B-pi*
82	124	-0.01023	0.000104653	#VALUE!	#VALUE!	B-pi	D-pi*
82	125	0.03236	0.00104717	#VALUE!	#VALUE!	B-pi	D-pi*
82	127	0.08459	0.00715547	#VALUE!	#VALUE!	B-pi	B-pi*
82	128	0.06208	0.00385393	#VALUE!	#VALUE!	B-pi	B-pi*
82	132	-0.11174	0.0124858	#VALUE!	#VALUE!	B-pi	B-pi*
82	144	0.09483	0.00899273	#VALUE!	#VALUE!	B-pi	B-pi*
82	145	0.09201	0.00846584	#VALUE!	#VALUE!	B-pi	B-pi*
82	147	0.08983	0.00806943	#VALUE!	#VALUE!	B-pi	B-pi*
82	148	-0.01643	0.000269945	#VALUE!	#VALUE!	B-pi	D-pi*
82	150	-0.05205	0.0027092	#VALUE!	#VALUE!	B-pi	B-pi*
82	153	0.01515	0.000229522	#VALUE!	#VALUE!	B-pi	D-pi*
82	154	0.02623	0.000688013	#VALUE!	#VALUE!	B-pi	B-sigma*
82	155	0.02584	0.000667706	#VALUE!	#VALUE!	B-pi	B-sigma*
82	156	0.03139	0.000985332	#VALUE!	#VALUE!	B-pi	D-pi*
82	157	0.06018	0.00362163	#VALUE!	#VALUE!	B-pi	B-pi*
82	193	-0.01125	0.000126562	#VALUE!	#VALUE!	B-pi	B-lone pair*
82	194	0.01168	0.000136422	#VALUE!	#VALUE!	B-pi	B-lone pair*
82	215	-0.03163	0.00100046	#VALUE!	#VALUE!	B-pi	B-pi*
82	216	-0.01067	0.000113849	#VALUE!	#VALUE!	B-pi	D-pi*
82	217	0.0319	0.00101761	#VALUE!	#VALUE!	B-pi	B-pi*
82	234	0.01926	0.000370948	#VALUE!	#VALUE!	B-pi	B-pi*
82	244	-0.01719	0.000295496	#VALUE!	#VALUE!	B-pi	B-pi*
82	247	0.01596	0.000254722	#VALUE!	#VALUE!	B-pi	B-pi*
82	250	-0.01282	0.000164352	#VALUE!	#VALUE!	B-pi	B-pi*
82	267	0.011	0.000121	#VALUE!	#VALUE!	B-pi	B-pi*
82	270	-0.01179	0.000139004	#VALUE!	#VALUE!	B-pi	B-pi*
82	296	-0.01241	0.000154008	#VALUE!	#VALUE!	B-pi	B-pi*
82	300	0.01355	0.000183602	#VALUE!	#VALUE!	B-pi	B-pi*
82	306	-0.0503	0.00253009	#VALUE!	#VALUE!	B-pi	B-pi*
82	310	0.0211	0.00044521	#VALUE!	#VALUE!	B-pi	B-pi*
82	311	0.01372	0.000188238	#VALUE!	#VALUE!	B-pi	B-pi*
82	313	0.01576	0.000248378	#VALUE!	#VALUE!	B-pi	B-pi*
82	314	0.02578	0.000664608	#VALUE!	#VALUE!	B-pi	B-pi*
82	320	0.01048	0.00010983	#VALUE!	#VALUE!	B-pi	B-pi*
82	322	-0.02015	0.000406023	#VALUE!	#VALUE!	B-pi	B-pi*
82	466	-0.02666	0.000710756	#VALUE!	#VALUE!	B-pi	A-pi*
82	495	-0.0388	0.00150544	#VALUE!	#VALUE!	B-pi	B-pi*
82	496	0.01579	0.000249324	#VALUE!	#VALUE!	B-pi	D-pi*
82	498	0.05133	0.00263477	#VALUE!	#VALUE!	B-pi	B-pi*
82	500	0.02884	0.000831746	#VALUE!	#VALUE!	B-pi	B-pi*
82	501	-0.05205	0.0027092	#VALUE!	#VALUE!	B-pi	B-pi*
82	538	-0.01064	0.00011321	#VALUE!	#VALUE!	B-pi	B-unidentified*
83	117	-0.04904	0.00240492	#VALUE!	#VALUE!	B-pi	A-pi*
83	118	-0.13619	0.0185477	#VALUE!	#VALUE!	B-pi	A-pi*
83	119	-0.04865	0.00236682	#VALUE!	#VALUE!	B-pi	B-pi*
83	120	-0.04652	0.00216411	#VALUE!	#VALUE!	B-pi	A-pi*
83	123	0.04243	0.0018003	#VALUE!	#VALUE!	B-pi	B-pi*
83	125	0.0189	0.00035721	#VALUE!	#VALUE!	B-pi	D-pi*
83	127	0.05507	0.0030327	#VALUE!	#VALUE!	B-pi	B-pi*
83	128	0.08243	0.0067947	#VALUE!	#VALUE!	B-pi	B-pi*
83	132	-0.06792	0.00461313	#VALUE!	#VALUE!	B-pi	B-pi*
83	144	0.13448	0.0180849	#VALUE!	#VALUE!	B-pi	B-pi*
83	145	0.11042	0.0121926	#VALUE!	#VALUE!	B-pi	B-pi*
83	147	0.06241	0.00389501	#VALUE!	#VALUE!	B-pi	B-pi*
83	148	-0.01041	0.000108368	#VALUE!	#VALUE!	B-pi	D-pi*
83	150	-0.06705	0.0044957	#VALUE!	#VALUE!	B-pi	B-pi*
83	154	0.03041	0.000924768	#VALUE!	#VALUE!	B-pi	B-sigma*
83	155	0.02908	0.000845646	#VALUE!	#VALUE!	B-pi	B-sigma*
83	156	0.01892	0.000357966	#VALUE!	#VALUE!	B-pi	D-pi*
83	157	0.03912	0.00153037	#VALUE!	#VALUE!	B-pi	B-pi*
83	193	-0.01233	0.000152029	#VALUE!	#VALUE!	B-pi	B-lone pair*
83	194	0.01336	0.00017849	#VALUE!	#VALUE!	B-pi	B-lone pair*
83	198	-0.01018	0.000103632	#VALUE!	#VALUE!	B-pi	B-pi*
83	199	0.01039	0.000107952	#VALUE!	#VALUE!	B-pi	B-pi*
83	215	-0.04265	0.00181902	#VALUE!	#VALUE!	B-pi	B-pi*
83	217	0.01836	0.00033709	#VALUE!	#VALUE!	B-pi	B-pi*
83	234	0.01283	0.000164609	#VALUE!	#VALUE!	B-pi	B-pi*
83	235	-0.01171	0.000137124	#VALUE!	#VALUE!	B-pi	B-pi*
83	240	0.01533	0.000235009	#VALUE!	#VALUE!	B-pi	B-pi*
83	244	-0.01263	0.000159517	#VALUE!	#VALUE!	B-pi	B-pi*
83	247	0.01144	0.000130874	#VALUE!	#VALUE!	B-pi	B-pi*
83	250	-0.01025	0.000105063	#VALUE!	#VALUE!	B-pi	B-pi*
83	252	-0.01166	0.000135956	#VALUE!	#VALUE!	B-pi	B-pi*
83	267	0.01674	0.000280228	#VALUE!	#VALUE!	B-pi	B-pi*
83	270	-0.01442	0.000207936	#VALUE!	#VALUE!	B-pi	B-pi*
83	296	-0.01695	0.000287302	#VALUE!	#VALUE!	B-pi	B-pi*
83	300	0.01912	0.000365574	#VALUE!	#VALUE!	B-pi	B-pi*
83	306	-0.04682	0.00219211	#VALUE!	#VALUE!	B-pi	B-pi*
83	310	0.0292	0.00085264	#VALUE!	#VALUE!	B-pi	B-pi*
83	313	0.02187	0.000478297	#VALUE!	#VALUE!	B-pi	B-pi*
83	314	0.01689	0.000285272	#VALUE!	#VALUE!	B-pi	B-pi*
83	318	-0.01836	0.00033709	#VALUE!	#VALUE!	B-pi	B-pi*
83	322	-0.01355	0.000183602	#VALUE!	#VALUE!	B-pi	B-pi*
83	406	-0.01493	0.000222905	#VALUE!	#VALUE!	B-pi	A-pi*
83	460	0.01449	0.00020996	#VALUE!	#VALUE!	B-pi	B-pi*
83	466	-0.03704	0.00137196	#VALUE!	#VALUE!	B-pi	A-pi*
83	472	0.01293	0.000167185	#VALUE!	#VALUE!	B-pi	A-pi*
83	495	-0.02535	0.000642623	#VALUE!	#VALUE!	B-pi	B-pi*
83	498	0.06389	0.00408193	#VALUE!	#VALUE!	B-pi	B-pi*
83	500	0.03737	0.00139652	#VALUE!	#VALUE!	B-pi	B-pi*
83	501	-0.03438	0.00118198	#VALUE!	#VALUE!	B-pi	B-pi*
83	523	-0.01131	0.000127916	#VALUE!	#VALUE!	B-pi	B-unidentified*
83	524	-0.01112	0.000123654	#VALUE!	#VALUE!	B-pi	B-unidentified*
84	117	-0.04962	0.00246214	#VALUE!	#VALUE!	B-pi	A-pi*
84	118	-0.13779	0.0189861	#VALUE!	#VALUE!	B-pi	A-pi*
84	119	-0.0492	0.00242064	#VALUE!	#VALUE!	B-pi	B-pi*
84	120	-0.04707	0.00221558	#VALUE!	#VALUE!	B-pi	A-pi*
84	123	0.0429	0.00184041	#VALUE!	#VALUE!	B-pi	B-pi*
84	125	0.01936	0.00037481	#VALUE!	#VALUE!	B-pi	D-pi*
84	127	0.05567	0.00309915	#VALUE!	#VALUE!	B-pi	B-pi*
84	128	0.08068	0.00650926	#VALUE!	#VALUE!	B-pi	B-pi*
84	132	-0.06781	0.0045982	#VALUE!	#VALUE!	B-pi	B-pi*
84	144	0.11362	0.0129095	#VALUE!	#VALUE!	B-pi	B-pi*
84	145	0.13446	0.0180795	#VALUE!	#VALUE!	B-pi	B-pi*
84	147	0.06424	0.00412678	#VALUE!	#VALUE!	B-pi	B-pi*
84	148	-0.01062	0.000112784	#VALUE!	#VALUE!	B-pi	D-pi*
84	150	-0.07075	0.00500556	#VALUE!	#VALUE!	B-pi	B-pi*
84	154	0.02991	0.000894608	#VALUE!	#VALUE!	B-pi	B-sigma*
84	155	0.03027	0.000916273	#VALUE!	#VALUE!	B-pi	B-sigma*
84	156	0.01928	0.000371718	#VALUE!	#VALUE!	B-pi	D-pi*
84	157	0.03981	0.00158484	#VALUE!	#VALUE!	B-pi	B-pi*
84	193	-0.01352	0.00018279	#VALUE!	#VALUE!	B-pi	B-lone pair*
84	194	0.0125	0.00015625	#VALUE!	#VALUE!	B-pi	B-lone pair*
84	198	-0.01083	0.000117289	#VALUE!	#VALUE!	B-pi	B-pi*
84	215	-0.04319	0.00186538	#VALUE!	#VALUE!	B-pi	B-pi*
84	217	0.0186	0.00034596	#VALUE!	#VALUE!	B-pi	B-pi*
84	234	0.01266	0.000160276	#VALUE!	#VALUE!	B-pi	B-pi*
84	235	-0.0157	0.00024649	#VALUE!	#VALUE!	B-pi	B-pi*
84	240	0.01159	0.000134328	#VALUE!	#VALUE!	B-pi	B-pi*
84	244	-0.0127	0.00016129	#VALUE!	#VALUE!	B-pi	B-pi*
84	247	0.01199	0.00014376	#VALUE!	#VALUE!	B-pi	B-pi*
84	250	-0.01043	0.000108785	#VALUE!	#VALUE!	B-pi	B-pi*
84	252	-0.01095	0.000119902	#VALUE!	#VALUE!	B-pi	B-pi*
84	256	0.01099	0.00012078	#VALUE!	#VALUE!	B-pi	B-pi*
84	267	0.01695	0.000287302	#VALUE!	#VALUE!	B-pi	B-pi*
84	270	-0.01459	0.000212868	#VALUE!	#VALUE!	B-pi	B-pi*
84	296	-0.01866	0.000348196	#VALUE!	#VALUE!	B-pi	B-pi*
84	300	0.01785	0.000318623	#VALUE!	#VALUE!	B-pi	B-pi*
84	306	-0.04736	0.00224297	#VALUE!	#VALUE!	B-pi	B-pi*
84	310	0.02949	0.00086966	#VALUE!	#VALUE!	B-pi	B-pi*
84	313	0.02209	0.000487968	#VALUE!	#VALUE!	B-pi	B-pi*
84	314	0.01715	0.000294122	#VALUE!	#VALUE!	B-pi	B-pi*
84	318	-0.0186	0.00034596	#VALUE!	#VALUE!	B-pi	B-pi*
84	322	-0.0137	0.00018769	#VALUE!	#VALUE!	B-pi	B-pi*
84	406	-0.01511	0.000228312	#VALUE!	#VALUE!	B-pi	A-pi*
84	460	0.01469	0.000215796	#VALUE!	#VALUE!	B-pi	B-pi*
84	466	-0.03746	0.00140325	#VALUE!	#VALUE!	B-pi	A-pi*
84	472	0.01308	0.000171086	#VALUE!	#VALUE!	B-pi	A-pi*
84	495	-0.02567	0.000658949	#VALUE!	#VALUE!	B-pi	B-pi*
84	498	0.06481	0.00420034	#VALUE!	#VALUE!	B-pi	B-pi*
84	500	0.03771	0.00142204	#VALUE!	#VALUE!	B-pi	B-pi*
84	501	-0.03487	0.00121592	#VALUE!	#VALUE!	B-pi	B-pi*
84	523	-0.01042	0.000108576	#VALUE!	#VALUE!	B-pi	B-unidentified*
84	524	-0.01232	0.000151782	#VALUE!	#VALUE!	B-pi	B-unidentified*
85	117	0.03522	0.00124045	#VALUE!	#VALUE!	B-pi	A-pi*
85	118	0.09973	0.00994607	#VALUE!	#VALUE!	B-pi	A-pi*
85	120	0.03493	0.0012201	#VALUE!	#VALUE!	B-pi	A-pi*
85	122	-0.01637	0.000267977	#VALUE!	#VALUE!	B-pi	D-pi*
85	123	-0.0344	0.00118336	#VALUE!	#VALUE!	B-pi	B-pi*
85	124	0.01067	0.000113849	#VALUE!	#VALUE!	B-pi	D-pi*
85	125	-0.03397	0.00115396	#VALUE!	#VALUE!	B-pi	D-pi*
85	127	-0.08715	0.00759512	#VALUE!	#VALUE!	B-pi	B-pi*
85	128	-0.06487	0.00420812	#VALUE!	#VALUE!	B-pi	B-pi*
85	132	0.10223	0.010451	#VALUE!	#VALUE!	B-pi	B-pi*
85	144	-0.09782	0.00956875	#VALUE!	#VALUE!	B-pi	B-pi*
85	145	-0.09857	0.00971604	#VALUE!	#VALUE!	B-pi	B-pi*
85	147	-0.10983	0.0120626	#VALUE!	#VALUE!	B-pi	B-pi*
85	148	0.0172	0.00029584	#VALUE!	#VALUE!	B-pi	D-pi*
85	150	0.05521	0.00304814	#VALUE!	#VALUE!	B-pi	B-pi*
85	153	-0.01584	0.000250906	#VALUE!	#VALUE!	B-pi	D-pi*
85	154	-0.02771	0.000767844	#VALUE!	#VALUE!	B-pi	B-sigma*
85	155	-0.02685	0.000720922	#VALUE!	#VALUE!	B-pi	B-sigma*
85	156	-0.03269	0.00106864	#VALUE!	#VALUE!	B-pi	D-pi*
85	157	-0.06413	0.00411266	#VALUE!	#VALUE!	B-pi	B-pi*
85	193	0.01222	0.000149328	#VALUE!	#VALUE!	B-pi	B-lone pair*
85	194	-0.01181	0.000139476	#VALUE!	#VALUE!	B-pi	B-lone pair*
85	215	0.03324	0.0011049	#VALUE!	#VALUE!	B-pi	B-pi*
85	216	0.01117	0.000124769	#VALUE!	#VALUE!	B-pi	D-pi*
85	217	-0.03351	0.00112292	#VALUE!	#VALUE!	B-pi	B-pi*
85	234	-0.01846	0.000340772	#VALUE!	#VALUE!	B-pi	B-pi*
85	244	0.01747	0.000305201	#VALUE!	#VALUE!	B-pi	B-pi*
85	247	-0.01903	0.000362141	#VALUE!	#VALUE!	B-pi	B-pi*
85	250	0.01419	0.000201356	#VALUE!	#VALUE!	B-pi	B-pi*
85	252	0.01024	0.000104858	#VALUE!	#VALUE!	B-pi	B-pi*
85	267	-0.01156	0.000133634	#VALUE!	#VALUE!	B-pi	B-pi*
85	268	-0.01029	0.000105884	#VALUE!	#VALUE!	B-pi	B-pi*
85	270	0.01239	0.000153512	#VALUE!	#VALUE!	B-pi	B-pi*
85	296	0.01382	0.000190992	#VALUE!	#VALUE!	B-pi	B-pi*
85	300	-0.01344	0.000180634	#VALUE!	#VALUE!	B-pi	B-pi*
85	306	0.05289	0.00279735	#VALUE!	#VALUE!	B-pi	B-pi*
85	310	-0.02223	0.000494173	#VALUE!	#VALUE!	B-pi	B-pi*
85	311	-0.01443	0.000208225	#VALUE!	#VALUE!	B-pi	B-pi*
85	313	-0.01658	0.000274896	#VALUE!	#VALUE!	B-pi	B-pi*
85	314	-0.02678	0.000717168	#VALUE!	#VALUE!	B-pi	B-pi*
85	320	-0.011	0.000121	#VALUE!	#VALUE!	B-pi	B-pi*
85	322	0.02094	0.000438484	#VALUE!	#VALUE!	B-pi	B-pi*
85	334	0.0101	0.00010201	#VALUE!	#VALUE!	B-pi	B-pi*
85	337	0.012	0.000144	#VALUE!	#VALUE!	B-pi	B-pi*
85	406	0.01042	0.000108576	#VALUE!	#VALUE!	B-pi	A-pi*
85	466	0.02804	0.000786242	#VALUE!	#VALUE!	B-pi	A-pi*
85	472	-0.01001	0.0001002	#VALUE!	#VALUE!	B-pi	A-pi*
85	495	0.04052	0.00164187	#VALUE!	#VALUE!	B-pi	B-pi*
85	496	-0.01651	0.00027258	#VALUE!	#VALUE!	B-pi	D-pi*
85	498	-0.05392	0.00290737	#VALUE!	#VALUE!	B-pi	B-pi*
85	500	-0.03023	0.000913853	#VALUE!	#VALUE!	B-pi	B-pi*
85	501	0.05491	0.00301511	#VALUE!	#VALUE!	B-pi	B-pi*
85	538	0.0118	0.00013924	#VALUE!	#VALUE!	B-pi	B-unidentified*
86	117	0.06215	0.00386262	#VALUE!	#VALUE!	B-pi	A-pi*
86	118	0.18158	0.0329713	#VALUE!	#VALUE!	B-pi	A-pi*
86	119	0.02198	0.00048312	#VALUE!	#VALUE!	B-pi	B-pi*
86	120	0.0607	0.00368449	#VALUE!	#VALUE!	B-pi	A-pi*
86	123	-0.02171	0.000471324	#VALUE!	#VALUE!	B-pi	B-pi*
86	125	-0.01333	0.000177689	#VALUE!	#VALUE!	B-pi	D-pi*
86	127	-0.03595	0.0012924	#VALUE!	#VALUE!	B-pi	B-pi*
86	128	-0.09439	0.00890947	#VALUE!	#VALUE!	B-pi	B-pi*
86	132	0.04393	0.00192984	#VALUE!	#VALUE!	B-pi	B-pi*
86	144	-0.07765	0.00602952	#VALUE!	#VALUE!	B-pi	B-pi*
86	145	-0.07888	0.00622205	#VALUE!	#VALUE!	B-pi	B-pi*
86	147	-0.0409	0.00167281	#VALUE!	#VALUE!	B-pi	B-pi*
86	150	0.09683	0.00937605	#VALUE!	#VALUE!	B-pi	B-pi*
86	154	-0.01398	0.00019544	#VALUE!	#VALUE!	B-pi	B-sigma*
86	155	-0.01336	0.00017849	#VALUE!	#VALUE!	B-pi	B-sigma*
86	156	-0.01333	0.000177689	#VALUE!	#VALUE!	B-pi	D-pi*
86	157	-0.02563	0.000656897	#VALUE!	#VALUE!	B-pi	B-pi*
86	215	0.03628	0.00131624	#VALUE!	#VALUE!	B-pi	B-pi*
86	217	-0.01523	0.000231953	#VALUE!	#VALUE!	B-pi	B-pi*
86	228	0.01607	0.000258245	#VALUE!	#VALUE!	B-pi	B-pi*
86	231	-0.01428	0.000203918	#VALUE!	#VALUE!	B-pi	B-pi*
86	235	0.01617	0.000261469	#VALUE!	#VALUE!	B-pi	B-pi*
86	240	-0.01435	0.000205922	#VALUE!	#VALUE!	B-pi	B-pi*
86	267	-0.01524	0.000232258	#VALUE!	#VALUE!	B-pi	B-pi*
86	270	0.01183	0.000139949	#VALUE!	#VALUE!	B-pi	B-pi*
86	306	0.02974	0.000884468	#VALUE!	#VALUE!	B-pi	B-pi*
86	310	-0.02939	0.000863772	#VALUE!	#VALUE!	B-pi	B-pi*
86	313	-0.02953	0.000872021	#VALUE!	#VALUE!	B-pi	B-pi*
86	314	-0.01121	0.000125664	#VALUE!	#VALUE!	B-pi	B-pi*
86	318	0.01231	0.000151536	#VALUE!	#VALUE!	B-pi	B-pi*
86	358	0.01016	0.000103226	#VALUE!	#VALUE!	B-pi	A-pi*
86	406	0.01849	0.00034188	#VALUE!	#VALUE!	B-pi	A-pi*
86	449	-0.01019	0.000103836	#VALUE!	#VALUE!	B-pi	A-pi*
86	466	0.04805	0.0023088	#VALUE!	#VALUE!	B-pi	A-pi*
86	472	-0.01704	0.000290362	#VALUE!	#VALUE!	B-pi	A-pi*
86	495	0.0165	0.00027225	#VALUE!	#VALUE!	B-pi	B-pi*
86	498	-0.04377	0.00191581	#VALUE!	#VALUE!	B-pi	B-pi*
86	500	-0.04558	0.00207754	#VALUE!	#VALUE!	B-pi	B-pi*
86	501	0.02274	0.000517108	#VALUE!	#VALUE!	B-pi	B-pi*
88	117	-0.02901	0.00084158	#VALUE!	#VALUE!	B-pi	A-pi*
88	118	-0.08099	0.00655938	#VALUE!	#VALUE!	B-pi	A-pi*
88	119	-0.01172	0.000137358	#VALUE!	#VALUE!	B-pi	B-pi*
88	120	-0.02884	0.000831746	#VALUE!	#VALUE!	B-pi	A-pi*
88	122	0.02104	0.000442682	#VALUE!	#VALUE!	B-pi	D-pi*
88	123	0.05519	0.00304594	#VALUE!	#VALUE!	B-pi	B-pi*
88	124	-0.01372	0.000188238	#VALUE!	#VALUE!	B-pi	D-pi*
88	125	0.0492	0.00242064	#VALUE!	#VALUE!	B-pi	D-pi*
88	127	0.10854	0.0117809	#VALUE!	#VALUE!	B-pi	B-pi*
88	128	0.04982	0.00248203	#VALUE!	#VALUE!	B-pi	B-pi*
88	132	-0.08228	0.00677	#VALUE!	#VALUE!	B-pi	B-pi*
88	144	0.07515	0.00564752	#VALUE!	#VALUE!	B-pi	B-pi*
88	145	0.0746	0.00556516	#VALUE!	#VALUE!	B-pi	B-pi*
88	147	0.07849	0.00616068	#VALUE!	#VALUE!	B-pi	B-pi*
88	148	-0.02304	0.000530842	#VALUE!	#VALUE!	B-pi	D-pi*
88	150	-0.04216	0.00177747	#VALUE!	#VALUE!	B-pi	B-pi*
88	153	0.02103	0.000442261	#VALUE!	#VALUE!	B-pi	D-pi*
88	154	0.02658	0.000706496	#VALUE!	#VALUE!	B-pi	B-sigma*
88	155	0.0259	0.00067081	#VALUE!	#VALUE!	B-pi	B-sigma*
88	156	0.04547	0.00206752	#VALUE!	#VALUE!	B-pi	D-pi*
88	157	0.09296	0.00864156	#VALUE!	#VALUE!	B-pi	B-pi*
88	193	-0.01113	0.000123877	#VALUE!	#VALUE!	B-pi	B-lone pair*
88	194	0.01095	0.000119902	#VALUE!	#VALUE!	B-pi	B-lone pair*
88	215	-0.02704	0.000731162	#VALUE!	#VALUE!	B-pi	B-pi*
88	216	-0.01458	0.000212576	#VALUE!	#VALUE!	B-pi	D-pi*
88	217	0.03268	0.00106798	#VALUE!	#VALUE!	B-pi	B-pi*
88	234	0.01017	0.000103429	#VALUE!	#VALUE!	B-pi	B-pi*
88	237	-0.01427	0.000203633	#VALUE!	#VALUE!	B-pi	B-pi*
88	238	0.01063	0.000112997	#VALUE!	#VALUE!	B-pi	D-pi*
88	241	-0.01392	0.000193766	#VALUE!	#VALUE!	B-pi	B-pi*
88	244	-0.01083	0.000117289	#VALUE!	#VALUE!	B-pi	B-pi*
88	245	0.01163	0.000135257	#VALUE!	#VALUE!	B-pi	D-pi*
88	247	0.01086	0.00011794	#VALUE!	#VALUE!	B-pi	B-pi*
88	296	-0.01148	0.00013179	#VALUE!	#VALUE!	B-pi	B-pi*
88	300	0.01161	0.000134792	#VALUE!	#VALUE!	B-pi	B-pi*
88	304	-0.01061	0.000112572	#VALUE!	#VALUE!	B-pi	D-unidentified*
88	306	-0.0394	0.00155236	#VALUE!	#VALUE!	B-pi	B-pi*
88	310	0.01672	0.000279558	#VALUE!	#VALUE!	B-pi	B-pi*
88	311	0.01433	0.000205349	#VALUE!	#VALUE!	B-pi	B-pi*
88	313	0.01326	0.000175828	#VALUE!	#VALUE!	B-pi	B-pi*
88	314	0.02696	0.000726842	#VALUE!	#VALUE!	B-pi	B-pi*
88	320	0.01205	0.000145202	#VALUE!	#VALUE!	B-pi	B-pi*
88	322	-0.02857	0.000816245	#VALUE!	#VALUE!	B-pi	B-pi*
88	323	0.01184	0.000140186	#VALUE!	#VALUE!	B-pi	B-pi*
88	334	-0.01465	0.000214622	#VALUE!	#VALUE!	B-pi	B-pi*
88	337	-0.01254	0.000157252	#VALUE!	#VALUE!	B-pi	B-pi*
88	441	0.01472	0.000216678	#VALUE!	#VALUE!	B-pi	B-pi*
88	466	-0.02253	0.000507601	#VALUE!	#VALUE!	B-pi	A-pi*
88	495	-0.05119	0.00262042	#VALUE!	#VALUE!	B-pi	B-pi*
88	496	0.02357	0.000555545	#VALUE!	#VALUE!	B-pi	D-pi*
88	498	0.041	0.001681	#VALUE!	#VALUE!	B-pi	B-pi*
88	500	0.02312	0.000534534	#VALUE!	#VALUE!	B-pi	B-pi*
88	501	-0.04277	0.00182927	#VALUE!	#VALUE!	B-pi	B-pi*
88	509	0.01151	0.00013248	#VALUE!	#VALUE!	B-pi	D-pi*
88	538	-0.01167	0.000136189	#VALUE!	#VALUE!	B-pi	B-unidentified*
88	545	-0.01094	0.000119684	#VALUE!	#VALUE!	B-pi	D-unidentified*
89	117	0.01307	0.000170825	#VALUE!	#VALUE!	D-pi	A-pi*
89	118	0.03654	0.00133517	#VALUE!	#VALUE!	D-pi	A-pi*
89	120	0.01327	0.000176093	#VALUE!	#VALUE!	D-pi	A-pi*
89	121	-0.01149	0.00013202	#VALUE!	#VALUE!	D-pi	D-pi*
89	122	-0.03102	0.00096224	#VALUE!	#VALUE!	D-pi	D-pi*
89	124	0.01917	0.000367489	#VALUE!	#VALUE!	D-pi	D-pi*
89	125	-0.06178	0.00381677	#VALUE!	#VALUE!	D-pi	D-pi*
89	127	-0.05849	0.00342108	#VALUE!	#VALUE!	D-pi	B-pi*
89	128	-0.02285	0.000522122	#VALUE!	#VALUE!	D-pi	B-pi*
89	132	0.0394	0.00155236	#VALUE!	#VALUE!	D-pi	B-pi*
89	144	-0.03135	0.000982823	#VALUE!	#VALUE!	D-pi	B-pi*
89	145	-0.03104	0.000963482	#VALUE!	#VALUE!	D-pi	B-pi*
89	147	-0.03671	0.00134762	#VALUE!	#VALUE!	D-pi	B-pi*
89	148	0.02776	0.000770618	#VALUE!	#VALUE!	D-pi	D-pi*
89	149	0.01248	0.00015575	#VALUE!	#VALUE!	D-pi	D-pi*
89	150	0.01934	0.000374036	#VALUE!	#VALUE!	D-pi	B-pi*
89	151	0.01205	0.000145202	#VALUE!	#VALUE!	D-pi	D-pi*
89	153	-0.02673	0.000714493	#VALUE!	#VALUE!	D-pi	D-pi*
89	156	-0.05849	0.00342108	#VALUE!	#VALUE!	D-pi	D-pi*
89	157	-0.04614	0.0021289	#VALUE!	#VALUE!	D-pi	B-pi*
89	175	-0.0128	0.00016384	#VALUE!	#VALUE!	D-pi	D-pi*
89	215	0.01156	0.000133634	#VALUE!	#VALUE!	D-pi	B-pi*
89	216	0.01803	0.000325081	#VALUE!	#VALUE!	D-pi	D-pi*
89	217	-0.017	0.000289	#VALUE!	#VALUE!	D-pi	B-pi*
89	245	-0.01139	0.000129732	#VALUE!	#VALUE!	D-pi	D-pi*
89	306	0.01756	0.000308354	#VALUE!	#VALUE!	D-pi	B-pi*
89	314	-0.01223	0.000149573	#VALUE!	#VALUE!	D-pi	B-pi*
89	322	0.02251	0.0005067	#VALUE!	#VALUE!	D-pi	B-pi*
89	328	0.01094	0.000119684	#VALUE!	#VALUE!	D-pi	D-pi*
89	334	0.01402	0.00019656	#VALUE!	#VALUE!	D-pi	B-pi*
89	466	0.01034	0.000106916	#VALUE!	#VALUE!	D-pi	A-pi*
89	495	0.02753	0.000757901	#VALUE!	#VALUE!	D-pi	B-pi*
89	496	-0.02943	0.000866125	#VALUE!	#VALUE!	D-pi	D-pi*
89	498	-0.01761	0.000310112	#VALUE!	#VALUE!	D-pi	B-pi*
89	500	-0.0107	0.00011449	#VALUE!	#VALUE!	D-pi	B-pi*
89	501	0.02086	0.00043514	#VALUE!	#VALUE!	D-pi	B-pi*
89	509	-0.0143	0.00020449	#VALUE!	#VALUE!	D-pi	D-pi*
89	545	0.01141	0.000130188	#VALUE!	#VALUE!	D-pi	D-unidentified*
91	146	-0.01028	0.000105678	#VALUE!	#VALUE!	B-lone pair	B-sigma*
94	140	0.01146	0.000131332	#VALUE!	#VALUE!	B-lone pair	B-sigma*
107	118	0.02178	0.000474368	#VALUE!	#VALUE!	B-pi	A-pi*
107	119	0.01628	0.000265038	#VALUE!	#VALUE!	B-pi	B-pi*
107	123	-0.07859	0.00617639	#VALUE!	#VALUE!	B-pi	B-pi*
107	127	-0.01432	0.000205062	#VALUE!	#VALUE!	B-pi	B-pi*
107	144	-0.02417	0.000584189	#VALUE!	#VALUE!	B-pi	B-pi*
107	145	-0.02381	0.000566916	#VALUE!	#VALUE!	B-pi	B-pi*
107	154	-0.01597	0.000255041	#VALUE!	#VALUE!	B-pi	B-sigma*
107	155	-0.01602	0.00025664	#VALUE!	#VALUE!	B-pi	B-sigma*
107	306	0.01061	0.000112572	#VALUE!	#VALUE!	B-pi	B-pi*
107	441	-0.01752	0.00030695	#VALUE!	#VALUE!	B-pi	B-pi*
107	498	-0.01136	0.00012905	#VALUE!	#VALUE!	B-pi	B-pi*
108	122	0.01774	0.000314708	#VALUE!	#VALUE!	D-pi	D-pi*
109	117	0.01273	0.000162053	#VALUE!	#VALUE!	A-pi	A-pi*
109	118	0.04094	0.00167608	#VALUE!	#VALUE!	A-pi	A-pi*
109	120	0.03995	0.001596	#VALUE!	#VALUE!	A-pi	A-pi*
109	128	-0.0123	0.00015129	#VALUE!	#VALUE!	A-pi	B-pi*
109	144	-0.01124	0.000126338	#VALUE!	#VALUE!	A-pi	B-pi*
109	145	-0.01113	0.000123877	#VALUE!	#VALUE!	A-pi	B-pi*
109	150	0.01047	0.000109621	#VALUE!	#VALUE!	A-pi	B-pi*
109	466	0.01143	0.000130645	#VALUE!	#VALUE!	A-pi	A-pi*
110	118	-0.01533	0.000235009	#VALUE!	#VALUE!	D-pi	A-pi*
110	122	0.04165	0.00173472	#VALUE!	#VALUE!	D-pi	D-pi*
110	124	-0.03136	0.00098345	#VALUE!	#VALUE!	D-pi	D-pi*
110	125	0.02445	0.000597802	#VALUE!	#VALUE!	D-pi	D-pi*
110	127	0.01866	0.000348196	#VALUE!	#VALUE!	D-pi	B-pi*
110	132	-0.01422	0.000202208	#VALUE!	#VALUE!	D-pi	B-pi*
110	144	0.01201	0.00014424	#VALUE!	#VALUE!	D-pi	B-pi*
110	145	0.0119	0.00014161	#VALUE!	#VALUE!	D-pi	B-pi*
110	147	0.01321	0.000174504	#VALUE!	#VALUE!	D-pi	B-pi*
110	148	-0.01693	0.000286625	#VALUE!	#VALUE!	D-pi	D-pi*
110	153	0.01597	0.000255041	#VALUE!	#VALUE!	D-pi	D-pi*
110	156	0.01975	0.000390063	#VALUE!	#VALUE!	D-pi	D-pi*
110	157	0.01515	0.000229522	#VALUE!	#VALUE!	D-pi	B-pi*
110	463	0.01067	0.000113849	#VALUE!	#VALUE!	D-pi	D-pi*
110	496	0.01129	0.000127464	#VALUE!	#VALUE!	D-pi	D-pi*
111	118	-0.01038	0.000107744	#VALUE!	#VALUE!	D-pi	A-pi*
111	121	-0.01828	0.000334158	#VALUE!	#VALUE!	D-pi	D-pi*
111	125	0.01658	0.000274896	#VALUE!	#VALUE!	D-pi	D-pi*
111	127	0.01737	0.000301717	#VALUE!	#VALUE!	D-pi	B-pi*
111	132	-0.01127	0.000127013	#VALUE!	#VALUE!	D-pi	B-pi*
111	147	0.01085	0.000117723	#VALUE!	#VALUE!	D-pi	B-pi*
111	148	-0.01117	0.000124769	#VALUE!	#VALUE!	D-pi	D-pi*
111	153	0.01048	0.00010983	#VALUE!	#VALUE!	D-pi	D-pi*
111	156	0.0142	0.00020164	#VALUE!	#VALUE!	D-pi	D-pi*
111	157	0.01336	0.00017849	#VALUE!	#VALUE!	D-pi	B-pi*
112	119	0.07701	0.00593054	#VALUE!	#VALUE!	B-pi	B-pi*
112	127	0.01203	0.000144721	#VALUE!	#VALUE!	B-pi	B-pi*
112	128	0.02697	0.000727381	#VALUE!	#VALUE!	B-pi	B-pi*
112	132	-0.01824	0.000332698	#VALUE!	#VALUE!	B-pi	B-pi*
112	147	0.01697	0.000287981	#VALUE!	#VALUE!	B-pi	B-pi*
112	150	-0.02308	0.000532686	#VALUE!	#VALUE!	B-pi	B-pi*
112	460	-0.01859	0.000345588	#VALUE!	#VALUE!	B-pi	B-pi*
112	500	0.01306	0.000170564	#VALUE!	#VALUE!	B-pi	B-pi*
113	117	0.08571	0.0073462	#VALUE!	#VALUE!	A-pi	A-pi*
113	118	0.20412	0.041665	#VALUE!	#VALUE!	A-pi	A-pi*
113	119	0.03041	0.000924768	#VALUE!	#VALUE!	A-pi	B-pi*
113	120	0.09065	0.00821742	#VALUE!	#VALUE!	A-pi	A-pi*
113	123	-0.01537	0.000236237	#VALUE!	#VALUE!	A-pi	B-pi*
113	127	-0.02344	0.000549434	#VALUE!	#VALUE!	A-pi	B-pi*
113	128	-0.0578	0.00334084	#VALUE!	#VALUE!	A-pi	B-pi*
113	132	0.02731	0.000745836	#VALUE!	#VALUE!	A-pi	B-pi*
113	144	-0.04969	0.0024691	#VALUE!	#VALUE!	A-pi	B-pi*
113	145	-0.0492	0.00242064	#VALUE!	#VALUE!	A-pi	B-pi*
113	147	-0.02541	0.000645668	#VALUE!	#VALUE!	A-pi	B-pi*
113	150	0.0492	0.00242064	#VALUE!	#VALUE!	A-pi	B-pi*
113	157	-0.01669	0.000278556	#VALUE!	#VALUE!	A-pi	B-pi*
113	191	0.01232	0.000151782	#VALUE!	#VALUE!	A-pi	A-sigma*
113	192	0.01174	0.000137828	#VALUE!	#VALUE!	A-pi	A-sigma*
113	215	0.0202	0.00040804	#VALUE!	#VALUE!	A-pi	B-pi*
113	246	0.02354	0.000554132	#VALUE!	#VALUE!	A-pi	A-pi*
113	261	0.01465	0.000214622	#VALUE!	#VALUE!	A-pi	A-pi*
113	306	0.01897	0.000359861	#VALUE!	#VALUE!	A-pi	B-pi*
113	309	0.01012	0.000102414	#VALUE!	#VALUE!	A-pi	A-pi*
113	310	-0.01747	0.000305201	#VALUE!	#VALUE!	A-pi	B-pi*
113	313	-0.02635	0.000694322	#VALUE!	#VALUE!	A-pi	B-pi*
113	358	0.01634	0.000266996	#VALUE!	#VALUE!	A-pi	A-pi*
113	392	-0.01031	0.000106296	#VALUE!	#VALUE!	A-pi	A-pi*
113	406	0.02618	0.000685392	#VALUE!	#VALUE!	A-pi	A-pi*
113	449	-0.0158	0.00024964	#VALUE!	#VALUE!	A-pi	A-pi*
113	466	0.05128	0.00262964	#VALUE!	#VALUE!	A-pi	A-pi*
113	472	-0.02434	0.000592436	#VALUE!	#VALUE!	A-pi	A-pi*
113	495	0.01075	0.000115562	#VALUE!	#VALUE!	A-pi	B-pi*
113	498	-0.02728	0.000744198	#VALUE!	#VALUE!	A-pi	B-pi*
113	500	-0.02508	0.000629006	#VALUE!	#VALUE!	A-pi	B-pi*
113	501	0.01413	0.000199657	#VALUE!	#VALUE!	A-pi	B-pi*
114	117	0.05337	0.00284836	#VALUE!	#VALUE!	A-pi	A-pi*
114	118	0.06423	0.00412549	#VALUE!	#VALUE!	A-pi	A-pi*
114	120	0.02139	0.000457532	#VALUE!	#VALUE!	A-pi	A-pi*
114	128	-0.02019	0.000407636	#VALUE!	#VALUE!	A-pi	B-pi*
114	132	0.01011	0.000102212	#VALUE!	#VALUE!	A-pi	B-pi*
114	144	-0.0177	0.00031329	#VALUE!	#VALUE!	A-pi	B-pi*
114	145	-0.01752	0.00030695	#VALUE!	#VALUE!	A-pi	B-pi*
114	150	0.01718	0.000295152	#VALUE!	#VALUE!	A-pi	B-pi*
114	406	0.01409	0.000198528	#VALUE!	#VALUE!	A-pi	A-pi*
114	466	0.01726	0.000297908	#VALUE!	#VALUE!	A-pi	A-pi*
			0.942121

## Sheet: CT-CSILOA
Initial	Final	CI	CI^2	Initial MO	Final MO	Inital type	Final type			Initial	MO	Type			Final	MO	Type			Initial type	Final type	CI^2	n
47	186	-0.0131	0.00017161	#VALUE!	#VALUE!	A-sigma	A-lone pair*			47	#VALUE!	A-sigma			119	#VALUE!	A-pi*			A	A*	0.0447743	20
51	120	-0.01717	0.000294809	#VALUE!	#VALUE!	B-sigma	B-pi*			51	#VALUE!	B-sigma			120	#VALUE!	B-pi*			A	B*	0.0191322	16
51	121	0.01559	0.000243048	#VALUE!	#VALUE!	B-sigma	B-pi*			54	#VALUE!	B-sigma			121	#VALUE!	B-pi*			A	D*	0.00751781	3
51	124	0.01161	0.000134792	#VALUE!	#VALUE!	B-sigma	B-pi*			56	#VALUE!	B-sigma			122	#VALUE!	A-pi*			B	A*	0.136119	28
54	170	-0.01102	0.00012144	#VALUE!	#VALUE!	B-sigma	B-sigma*			58	#VALUE!	B-sigma			123	#VALUE!	B-pi*			B	B*	0.632578	130
56	178	0.02056	0.000422714	#VALUE!	#VALUE!	B-sigma	B-sigma*			59	#VALUE!	B-sigma			124	#VALUE!	B-pi*			B	D*	0.0289561	30
58	176	0.01735	0.000301023	#VALUE!	#VALUE!	B-sigma	B-sigma*			60	#VALUE!	B-sigma			125	#VALUE!	A-pi*			D	A*	0.00414366	9
59	169	-0.02187	0.000478297	#VALUE!	#VALUE!	B-sigma	B-sigma*			67	#VALUE!	B-sigma			126	#VALUE!	D-pi*			D	B*	0.0474557	43
60	167	0.01262	0.000159264	#VALUE!	#VALUE!	B-sigma	B-sigma*			68	#VALUE!	B-sigma			127	#VALUE!	D-pi*			D	D*	0.0333223	70
67	162	-0.01685	0.000283922	#VALUE!	#VALUE!	B-sigma	B-sigma*			71	#VALUE!	A-sigma			128	#VALUE!	D-pi*					0.953998	349
68	161	-0.02818	0.000794112	#VALUE!	#VALUE!	B-sigma	B-sigma*			72	#VALUE!	B-sigma			130	#VALUE!	D-pi*
68	192	-0.01562	0.000243984	#VALUE!	#VALUE!	B-sigma	B-pi*			75	#VALUE!	B-lone pair			142	#VALUE!	D-pi*
71	164	0.01133	0.000128369	#VALUE!	#VALUE!	A-sigma	A-sigma*			76	#VALUE!	A-sigma			143	#VALUE!	D-pi*
72	159	0.02441	0.000595848	#VALUE!	#VALUE!	B-sigma	B-sigma*			77	#VALUE!	B-sigma			144	#VALUE!	D-pi*
72	188	-0.01435	0.000205922	#VALUE!	#VALUE!	B-sigma	B-pi*			78	#VALUE!	B-sigma			146	#VALUE!	D-pi*
75	152	0.0158	0.00024964	#VALUE!	#VALUE!	B-lone pair	B-sigma*			79	#VALUE!	B-sigma			147	#VALUE!	D-pi*
75	161	0.01641	0.000269288	#VALUE!	#VALUE!	B-lone pair	B-sigma*			80	#VALUE!	B-lone pair			148	#VALUE!	B-sigma*
75	192	0.02349	0.00055178	#VALUE!	#VALUE!	B-lone pair	B-pi*			82	#VALUE!	B-sigma			149	#VALUE!	B-sigma*
76	155	0.01035	0.000107123	#VALUE!	#VALUE!	A-sigma	A-sigma*			83	#VALUE!	B-sigma			150	#VALUE!	B-sigma*
77	152	-0.02978	0.000886848	#VALUE!	#VALUE!	B-sigma	B-sigma*			85	#VALUE!	D-pi			151	#VALUE!	B-sigma*
77	192	-0.01314	0.00017266	#VALUE!	#VALUE!	B-sigma	B-pi*			86	#VALUE!	D-pi			152	#VALUE!	B-sigma*
78	154	-0.01573	0.000247433	#VALUE!	#VALUE!	B-sigma	B-sigma*			87	#VALUE!	D-pi			154	#VALUE!	B-sigma*
79	158	0.0215	0.00046225	#VALUE!	#VALUE!	B-sigma	B-sigma*			88	#VALUE!	D-pi			155	#VALUE!	A-sigma*
80	159	-0.01289	0.000166152	#VALUE!	#VALUE!	B-lone pair	B-sigma*			89	#VALUE!	D-pi			158	#VALUE!	B-sigma*
80	188	0.01742	0.000303456	#VALUE!	#VALUE!	B-lone pair	B-pi*			90	#VALUE!	B-pi			159	#VALUE!	B-sigma*
82	151	0.02597	0.000674441	#VALUE!	#VALUE!	B-sigma	B-sigma*			91	#VALUE!	B-pi			161	#VALUE!	B-sigma*
83	150	0.03106	0.000964724	#VALUE!	#VALUE!	B-sigma	B-sigma*			93	#VALUE!	D-pi			162	#VALUE!	B-sigma*
85	119	-0.0122	0.00014884	#VALUE!	#VALUE!	D-pi	A-pi*			105	#VALUE!	B-lone pair			164	#VALUE!	A-sigma*
85	120	-0.06735	0.00453602	#VALUE!	#VALUE!	D-pi	B-pi*			106	#VALUE!	B-lone pair			167	#VALUE!	B-sigma*
85	121	0.0619	0.00383161	#VALUE!	#VALUE!	D-pi	B-pi*			107	#VALUE!	A-pi			169	#VALUE!	B-sigma*
85	122	0.03113	0.000969077	#VALUE!	#VALUE!	D-pi	A-pi*			109	#VALUE!	D-pi			170	#VALUE!	B-sigma*
85	123	0.03377	0.00114041	#VALUE!	#VALUE!	D-pi	B-pi*			110	#VALUE!	D-pi			173	#VALUE!	D-pi*
85	124	0.04947	0.00244728	#VALUE!	#VALUE!	D-pi	B-pi*			111	#VALUE!	B-pi			176	#VALUE!	B-sigma*
85	125	-0.01188	0.000141134	#VALUE!	#VALUE!	D-pi	D-pi*			112	#VALUE!	B-pi			178	#VALUE!	B-sigma*
85	126	-0.01866	0.000348196	#VALUE!	#VALUE!	D-pi	D-pi*			113	#VALUE!	A-pi			182	#VALUE!	B-sigma*
85	128	0.01176	0.000138298	#VALUE!	#VALUE!	D-pi	D-pi*			114	#VALUE!	B-pi			187	#VALUE!	A-lone pair*
85	130	-0.04867	0.00236877	#VALUE!	#VALUE!	D-pi	D-pi*			115	#VALUE!	A-pi			188	#VALUE!	B-pi*
85	143	-0.01853	0.000343361	#VALUE!	#VALUE!	D-pi	D-pi*			116	#VALUE!	B-pi			189	#VALUE!	A-lone pair*
85	144	0.01713	0.000293437	#VALUE!	#VALUE!	D-pi	D-pi*								190	#VALUE!	B-lone pair*
85	147	-0.03578	0.00128021	#VALUE!	#VALUE!	D-pi	D-pi*								191	#VALUE!	B-lone pair*
85	217	0.01239	0.000153512	#VALUE!	#VALUE!	D-pi	D-pi*								192	#VALUE!	B-pi*
85	303	0.01237	0.000153017	#VALUE!	#VALUE!	D-pi	B-pi*								194	#VALUE!	B-pi*
85	420	-0.01594	0.000254084	#VALUE!	#VALUE!	D-pi	B-pi*								195	#VALUE!	B-pi*
85	433	0.01271	0.000161544	#VALUE!	#VALUE!	D-pi	B-pi*								196	#VALUE!	B-pi*
85	435	0.01656	0.000274234	#VALUE!	#VALUE!	D-pi	B-pi*								197	#VALUE!	B-pi*
85	469	-0.02004	0.000401602	#VALUE!	#VALUE!	D-pi	D-pi*								198	#VALUE!	B-pi*
86	120	0.02885	0.000832322	#VALUE!	#VALUE!	D-pi	B-pi*								201	#VALUE!	B-pi*
86	121	-0.02624	0.000688538	#VALUE!	#VALUE!	D-pi	B-pi*								203	#VALUE!	B-pi*
86	122	-0.01532	0.000234702	#VALUE!	#VALUE!	D-pi	A-pi*								204	#VALUE!	B-pi*
86	123	-0.01604	0.000257282	#VALUE!	#VALUE!	D-pi	B-pi*								217	#VALUE!	D-pi*
86	124	-0.02218	0.000491952	#VALUE!	#VALUE!	D-pi	B-pi*								245	#VALUE!	B-pi*
86	126	0.03309	0.00109495	#VALUE!	#VALUE!	D-pi	D-pi*								252	#VALUE!	A-pi*
86	128	-0.0194	0.00037636	#VALUE!	#VALUE!	D-pi	D-pi*								257	#VALUE!	B-pi*
86	130	0.02365	0.000559323	#VALUE!	#VALUE!	D-pi	D-pi*								258	#VALUE!	A-pi*
86	142	-0.01389	0.000192932	#VALUE!	#VALUE!	D-pi	D-pi*								259	#VALUE!	B-pi*
86	143	0.01665	0.000277223	#VALUE!	#VALUE!	D-pi	D-pi*								267	#VALUE!	B-pi*
86	144	-0.01559	0.000243048	#VALUE!	#VALUE!	D-pi	D-pi*								303	#VALUE!	B-pi*
86	146	-0.01154	0.000133172	#VALUE!	#VALUE!	D-pi	D-pi*								306	#VALUE!	B-pi*
86	147	0.01899	0.00036062	#VALUE!	#VALUE!	D-pi	D-pi*								308	#VALUE!	B-pi*
86	469	0.0107	0.00011449	#VALUE!	#VALUE!	D-pi	D-pi*								339	#VALUE!	B-pi*
87	120	0.04859	0.00236099	#VALUE!	#VALUE!	D-pi	B-pi*								347	#VALUE!	A-pi*
87	121	-0.0433	0.00187489	#VALUE!	#VALUE!	D-pi	B-pi*								368	#VALUE!	B-pi*
87	122	-0.02372	0.000562638	#VALUE!	#VALUE!	D-pi	A-pi*								372	#VALUE!	B-pi*
87	123	-0.02526	0.000638068	#VALUE!	#VALUE!	D-pi	B-pi*								373	#VALUE!	A-pi*
87	124	-0.03573	0.00127663	#VALUE!	#VALUE!	D-pi	B-pi*								387	#VALUE!	A-pi*
87	126	0.02547	0.000648721	#VALUE!	#VALUE!	D-pi	D-pi*								399	#VALUE!	B-pi*
87	128	-0.01516	0.000229826	#VALUE!	#VALUE!	D-pi	D-pi*								420	#VALUE!	B-pi*
87	130	0.03976	0.00158086	#VALUE!	#VALUE!	D-pi	D-pi*								421	#VALUE!	B-pi*
87	142	-0.01097	0.000120341	#VALUE!	#VALUE!	D-pi	D-pi*								424	#VALUE!	B-pi*
87	143	0.02755	0.000759003	#VALUE!	#VALUE!	D-pi	D-pi*								426	#VALUE!	A-pi*
87	144	-0.02138	0.000457104	#VALUE!	#VALUE!	D-pi	D-pi*								431	#VALUE!	B-pi*
87	146	-0.01016	0.000103226	#VALUE!	#VALUE!	D-pi	D-pi*								432	#VALUE!	B-pi*
87	147	0.03248	0.00105495	#VALUE!	#VALUE!	D-pi	D-pi*								433	#VALUE!	B-pi*
87	173	-0.01185	0.000140422	#VALUE!	#VALUE!	D-pi	D-pi*								435	#VALUE!	B-pi*
87	217	-0.01214	0.00014738	#VALUE!	#VALUE!	D-pi	D-pi*								438	#VALUE!	B-pi*
87	420	0.01119	0.000125216	#VALUE!	#VALUE!	D-pi	B-pi*								445	#VALUE!	A-pi*
87	435	-0.01241	0.000154008	#VALUE!	#VALUE!	D-pi	B-pi*								448	#VALUE!	A-pi*
87	469	0.01784	0.000318266	#VALUE!	#VALUE!	D-pi	D-pi*								469	#VALUE!	D-pi*
87	478	0.01276	0.000162818	#VALUE!	#VALUE!	D-pi	D-pi*								478	#VALUE!	D-pi*
88	120	0.05152	0.00265431	#VALUE!	#VALUE!	D-pi	B-pi*								487	#VALUE!	B-unidentified*
88	121	-0.04584	0.00210131	#VALUE!	#VALUE!	D-pi	B-pi*								488	#VALUE!	B-unidentified*
88	122	-0.02521	0.000635544	#VALUE!	#VALUE!	D-pi	A-pi*
88	123	-0.02688	0.000722534	#VALUE!	#VALUE!	D-pi	B-pi*
88	124	-0.03795	0.0014402	#VALUE!	#VALUE!	D-pi	B-pi*
88	126	0.02659	0.000707028	#VALUE!	#VALUE!	D-pi	D-pi*
88	127	-0.01029	0.000105884	#VALUE!	#VALUE!	D-pi	D-pi*
88	128	-0.01586	0.00025154	#VALUE!	#VALUE!	D-pi	D-pi*
88	130	0.04209	0.00177157	#VALUE!	#VALUE!	D-pi	D-pi*
88	142	-0.01152	0.00013271	#VALUE!	#VALUE!	D-pi	D-pi*
88	143	0.02491	0.000620508	#VALUE!	#VALUE!	D-pi	D-pi*
88	144	-0.02669	0.000712356	#VALUE!	#VALUE!	D-pi	D-pi*
88	146	-0.01054	0.000111092	#VALUE!	#VALUE!	D-pi	D-pi*
88	147	0.03398	0.00115464	#VALUE!	#VALUE!	D-pi	D-pi*
88	173	-0.01242	0.000154256	#VALUE!	#VALUE!	D-pi	D-pi*
88	217	-0.01276	0.000162818	#VALUE!	#VALUE!	D-pi	D-pi*
88	420	0.01183	0.000139949	#VALUE!	#VALUE!	D-pi	B-pi*
88	435	-0.01312	0.000172134	#VALUE!	#VALUE!	D-pi	B-pi*
88	469	0.01882	0.000354192	#VALUE!	#VALUE!	D-pi	D-pi*
88	478	0.01341	0.000179828	#VALUE!	#VALUE!	D-pi	D-pi*
89	120	-0.03	0.0009	#VALUE!	#VALUE!	D-pi	B-pi*
89	121	0.02717	0.000738209	#VALUE!	#VALUE!	D-pi	B-pi*
89	122	0.01587	0.000251857	#VALUE!	#VALUE!	D-pi	A-pi*
89	123	0.01661	0.000275892	#VALUE!	#VALUE!	D-pi	B-pi*
89	124	0.02296	0.000527162	#VALUE!	#VALUE!	D-pi	B-pi*
89	126	-0.03468	0.0012027	#VALUE!	#VALUE!	D-pi	D-pi*
89	128	0.02036	0.00041453	#VALUE!	#VALUE!	D-pi	D-pi*
89	130	-0.02469	0.000609596	#VALUE!	#VALUE!	D-pi	D-pi*
89	142	0.01318	0.000173712	#VALUE!	#VALUE!	D-pi	D-pi*
89	143	-0.01756	0.000308354	#VALUE!	#VALUE!	D-pi	D-pi*
89	144	0.01609	0.000258888	#VALUE!	#VALUE!	D-pi	D-pi*
89	146	0.0135	0.00018225	#VALUE!	#VALUE!	D-pi	D-pi*
89	147	-0.01979	0.000391644	#VALUE!	#VALUE!	D-pi	D-pi*
89	469	-0.01115	0.000124323	#VALUE!	#VALUE!	D-pi	D-pi*
90	122	0.01428	0.000203918	#VALUE!	#VALUE!	B-pi	A-pi*
90	124	0.04205	0.0017682	#VALUE!	#VALUE!	B-pi	B-pi*
90	201	0.01426	0.000203348	#VALUE!	#VALUE!	B-pi	B-pi*
90	433	0.01114	0.0001241	#VALUE!	#VALUE!	B-pi	B-pi*
91	120	0.0117	0.00013689	#VALUE!	#VALUE!	B-pi	B-pi*
91	121	0.01261	0.000159012	#VALUE!	#VALUE!	B-pi	B-pi*
91	196	-0.01055	0.000111303	#VALUE!	#VALUE!	B-pi	B-pi*
93	119	0.01254	0.000157252	#VALUE!	#VALUE!	D-pi	A-pi*
93	120	0.07199	0.00518256	#VALUE!	#VALUE!	D-pi	B-pi*
93	121	-0.06385	0.00407682	#VALUE!	#VALUE!	D-pi	B-pi*
93	122	-0.03194	0.00102016	#VALUE!	#VALUE!	D-pi	A-pi*
93	123	-0.03456	0.00119439	#VALUE!	#VALUE!	D-pi	B-pi*
93	124	-0.05049	0.00254924	#VALUE!	#VALUE!	D-pi	B-pi*
93	125	0.01222	0.000149328	#VALUE!	#VALUE!	D-pi	D-pi*
93	126	0.02118	0.000448592	#VALUE!	#VALUE!	D-pi	D-pi*
93	128	-0.0133	0.00017689	#VALUE!	#VALUE!	D-pi	D-pi*
93	130	0.04776	0.00228102	#VALUE!	#VALUE!	D-pi	D-pi*
93	143	0.02093	0.000438065	#VALUE!	#VALUE!	D-pi	D-pi*
93	144	-0.01861	0.000346332	#VALUE!	#VALUE!	D-pi	D-pi*
93	147	0.04424	0.00195718	#VALUE!	#VALUE!	D-pi	D-pi*
93	217	-0.01379	0.000190164	#VALUE!	#VALUE!	D-pi	D-pi*
93	303	-0.01326	0.000175828	#VALUE!	#VALUE!	D-pi	B-pi*
93	420	0.01649	0.00027192	#VALUE!	#VALUE!	D-pi	B-pi*
93	433	-0.01301	0.00016926	#VALUE!	#VALUE!	D-pi	B-pi*
93	435	-0.01778	0.000316128	#VALUE!	#VALUE!	D-pi	B-pi*
93	469	0.02263	0.000512117	#VALUE!	#VALUE!	D-pi	D-pi*
93	478	0.0108	0.00011664	#VALUE!	#VALUE!	D-pi	D-pi*
105	194	0.01083	0.000117289	#VALUE!	#VALUE!	B-lone pair	B-pi*
106	195	-0.01092	0.000119246	#VALUE!	#VALUE!	B-lone pair	B-pi*
107	119	0.01082	0.000117072	#VALUE!	#VALUE!	A-pi	A-pi*
107	121	-0.01173	0.000137593	#VALUE!	#VALUE!	A-pi	B-pi*
107	122	-0.03437	0.0011813	#VALUE!	#VALUE!	A-pi	A-pi*
107	123	-0.01956	0.000382594	#VALUE!	#VALUE!	A-pi	B-pi*
107	124	-0.01613	0.000260177	#VALUE!	#VALUE!	A-pi	B-pi*
107	125	0.03441	0.00118405	#VALUE!	#VALUE!	A-pi	D-pi*
109	120	0.02275	0.000517563	#VALUE!	#VALUE!	D-pi	B-pi*
109	121	-0.02111	0.000445632	#VALUE!	#VALUE!	D-pi	B-pi*
109	122	-0.01279	0.000163584	#VALUE!	#VALUE!	D-pi	A-pi*
109	123	-0.01328	0.000176358	#VALUE!	#VALUE!	D-pi	B-pi*
109	124	-0.01812	0.000328334	#VALUE!	#VALUE!	D-pi	B-pi*
109	126	0.02713	0.000736037	#VALUE!	#VALUE!	D-pi	D-pi*
109	128	-0.01709	0.000292068	#VALUE!	#VALUE!	D-pi	D-pi*
109	130	0.01794	0.000321844	#VALUE!	#VALUE!	D-pi	D-pi*
109	143	0.01168	0.000136422	#VALUE!	#VALUE!	D-pi	D-pi*
109	144	-0.01081	0.000116856	#VALUE!	#VALUE!	D-pi	D-pi*
109	147	0.01438	0.000206784	#VALUE!	#VALUE!	D-pi	D-pi*
110	120	-0.01918	0.000367872	#VALUE!	#VALUE!	D-pi	B-pi*
110	121	0.0176	0.00030976	#VALUE!	#VALUE!	D-pi	B-pi*
110	124	0.01429	0.000204204	#VALUE!	#VALUE!	D-pi	B-pi*
110	130	-0.01256	0.000157754	#VALUE!	#VALUE!	D-pi	D-pi*
110	147	-0.0105	0.00011025	#VALUE!	#VALUE!	D-pi	D-pi*
111	119	0.07188	0.00516673	#VALUE!	#VALUE!	B-pi	A-pi*
111	120	0.08058	0.00649314	#VALUE!	#VALUE!	B-pi	B-pi*
111	121	-0.19875	0.0395016	#VALUE!	#VALUE!	B-pi	B-pi*
111	122	-0.19055	0.0363093	#VALUE!	#VALUE!	B-pi	A-pi*
111	123	-0.2327	0.0541493	#VALUE!	#VALUE!	B-pi	B-pi*
111	124	-0.30212	0.0912765	#VALUE!	#VALUE!	B-pi	B-pi*
111	125	0.068	0.004624	#VALUE!	#VALUE!	B-pi	D-pi*
111	126	0.012	0.000144	#VALUE!	#VALUE!	B-pi	D-pi*
111	130	0.02408	0.000579846	#VALUE!	#VALUE!	B-pi	D-pi*
111	143	0.01197	0.000143281	#VALUE!	#VALUE!	B-pi	D-pi*
111	144	-0.01065	0.000113422	#VALUE!	#VALUE!	B-pi	D-pi*
111	147	0.02152	0.00046311	#VALUE!	#VALUE!	B-pi	D-pi*
111	148	0.04535	0.00205662	#VALUE!	#VALUE!	B-pi	B-sigma*
111	149	-0.04485	0.00201152	#VALUE!	#VALUE!	B-pi	B-sigma*
111	190	0.01853	0.000343361	#VALUE!	#VALUE!	B-pi	B-lone pair*
111	191	0.01817	0.000330149	#VALUE!	#VALUE!	B-pi	B-lone pair*
111	197	-0.047	0.002209	#VALUE!	#VALUE!	B-pi	B-pi*
111	198	-0.02071	0.000428904	#VALUE!	#VALUE!	B-pi	B-pi*
111	203	0.02124	0.000451138	#VALUE!	#VALUE!	B-pi	B-pi*
111	204	0.0214	0.00045796	#VALUE!	#VALUE!	B-pi	B-pi*
111	245	-0.01242	0.000154256	#VALUE!	#VALUE!	B-pi	B-pi*
111	257	-0.03319	0.00110158	#VALUE!	#VALUE!	B-pi	B-pi*
111	258	0.01195	0.000142803	#VALUE!	#VALUE!	B-pi	A-pi*
111	267	0.01092	0.000119246	#VALUE!	#VALUE!	B-pi	B-pi*
111	306	0.01138	0.000129504	#VALUE!	#VALUE!	B-pi	B-pi*
111	308	0.02776	0.000770618	#VALUE!	#VALUE!	B-pi	B-pi*
111	339	0.0166	0.00027556	#VALUE!	#VALUE!	B-pi	B-pi*
111	347	-0.0114	0.00012996	#VALUE!	#VALUE!	B-pi	A-pi*
111	368	0.01327	0.000176093	#VALUE!	#VALUE!	B-pi	B-pi*
111	387	-0.02083	0.000433889	#VALUE!	#VALUE!	B-pi	A-pi*
111	420	0.04857	0.00235904	#VALUE!	#VALUE!	B-pi	B-pi*
111	421	0.01506	0.000226804	#VALUE!	#VALUE!	B-pi	B-pi*
111	424	-0.01559	0.000243048	#VALUE!	#VALUE!	B-pi	B-pi*
111	426	-0.01117	0.000124769	#VALUE!	#VALUE!	B-pi	A-pi*
111	431	0.01789	0.000320052	#VALUE!	#VALUE!	B-pi	B-pi*
111	432	0.01881	0.000353816	#VALUE!	#VALUE!	B-pi	B-pi*
111	433	-0.07065	0.00499142	#VALUE!	#VALUE!	B-pi	B-pi*
111	435	-0.0182	0.00033124	#VALUE!	#VALUE!	B-pi	B-pi*
111	438	-0.04988	0.00248801	#VALUE!	#VALUE!	B-pi	B-pi*
111	445	-0.04623	0.00213721	#VALUE!	#VALUE!	B-pi	A-pi*
111	448	0.01791	0.000320768	#VALUE!	#VALUE!	B-pi	A-pi*
111	469	0.01096	0.000120122	#VALUE!	#VALUE!	B-pi	D-pi*
111	487	-0.01898	0.00036024	#VALUE!	#VALUE!	B-pi	B-unidentified*
111	488	-0.01845	0.000340403	#VALUE!	#VALUE!	B-pi	B-unidentified*
112	119	-0.07801	0.00608556	#VALUE!	#VALUE!	B-pi	A-pi*
112	120	-0.05156	0.00265843	#VALUE!	#VALUE!	B-pi	B-pi*
112	121	0.10294	0.0105966	#VALUE!	#VALUE!	B-pi	B-pi*
112	122	0.21999	0.0483956	#VALUE!	#VALUE!	B-pi	A-pi*
112	123	0.20865	0.0435348	#VALUE!	#VALUE!	B-pi	B-pi*
112	124	0.1464	0.021433	#VALUE!	#VALUE!	B-pi	B-pi*
112	125	-0.07637	0.00583238	#VALUE!	#VALUE!	B-pi	D-pi*
112	130	-0.01536	0.00023593	#VALUE!	#VALUE!	B-pi	D-pi*
112	147	-0.01368	0.000187142	#VALUE!	#VALUE!	B-pi	D-pi*
112	148	-0.01789	0.000320052	#VALUE!	#VALUE!	B-pi	B-sigma*
112	149	0.01765	0.000311522	#VALUE!	#VALUE!	B-pi	B-sigma*
112	187	-0.01025	0.000105063	#VALUE!	#VALUE!	B-pi	A-lone pair*
112	197	0.03174	0.00100743	#VALUE!	#VALUE!	B-pi	B-pi*
112	198	0.01084	0.000117506	#VALUE!	#VALUE!	B-pi	B-pi*
112	257	0.02046	0.000418612	#VALUE!	#VALUE!	B-pi	B-pi*
112	258	-0.01581	0.000249956	#VALUE!	#VALUE!	B-pi	A-pi*
112	259	-0.01403	0.000196841	#VALUE!	#VALUE!	B-pi	B-pi*
112	267	-0.01419	0.000201356	#VALUE!	#VALUE!	B-pi	B-pi*
112	306	-0.01459	0.000212868	#VALUE!	#VALUE!	B-pi	B-pi*
112	308	-0.01092	0.000119246	#VALUE!	#VALUE!	B-pi	B-pi*
112	339	-0.01889	0.000356832	#VALUE!	#VALUE!	B-pi	B-pi*
112	347	0.01315	0.000172923	#VALUE!	#VALUE!	B-pi	A-pi*
112	373	0.01064	0.00011321	#VALUE!	#VALUE!	B-pi	A-pi*
112	387	0.0223	0.00049729	#VALUE!	#VALUE!	B-pi	A-pi*
112	420	-0.02573	0.000662033	#VALUE!	#VALUE!	B-pi	B-pi*
112	426	0.01362	0.000185504	#VALUE!	#VALUE!	B-pi	A-pi*
112	433	0.037	0.001369	#VALUE!	#VALUE!	B-pi	B-pi*
112	435	0.01204	0.000144962	#VALUE!	#VALUE!	B-pi	B-pi*
112	438	0.04481	0.00200794	#VALUE!	#VALUE!	B-pi	B-pi*
112	445	0.05278	0.00278573	#VALUE!	#VALUE!	B-pi	A-pi*
112	448	-0.02018	0.000407232	#VALUE!	#VALUE!	B-pi	A-pi*
113	119	-0.07294	0.00532024	#VALUE!	#VALUE!	A-pi	A-pi*
113	120	-0.02397	0.000574561	#VALUE!	#VALUE!	A-pi	B-pi*
113	121	0.04779	0.00228388	#VALUE!	#VALUE!	A-pi	B-pi*
113	122	0.16814	0.0282711	#VALUE!	#VALUE!	A-pi	A-pi*
113	123	0.08682	0.00753771	#VALUE!	#VALUE!	A-pi	B-pi*
113	124	0.06857	0.00470184	#VALUE!	#VALUE!	A-pi	B-pi*
113	125	-0.07745	0.0059985	#VALUE!	#VALUE!	A-pi	D-pi*
113	187	-0.01064	0.00011321	#VALUE!	#VALUE!	A-pi	A-lone pair*
113	189	-0.01017	0.000103429	#VALUE!	#VALUE!	A-pi	A-lone pair*
113	197	0.01207	0.000145685	#VALUE!	#VALUE!	A-pi	B-pi*
113	252	-0.02409	0.000580328	#VALUE!	#VALUE!	A-pi	A-pi*
113	258	-0.01469	0.000215796	#VALUE!	#VALUE!	A-pi	A-pi*
113	306	-0.0135	0.00018225	#VALUE!	#VALUE!	A-pi	B-pi*
113	347	0.01413	0.000199657	#VALUE!	#VALUE!	A-pi	A-pi*
113	387	0.02184	0.000476986	#VALUE!	#VALUE!	A-pi	A-pi*
113	420	-0.01221	0.000149084	#VALUE!	#VALUE!	A-pi	B-pi*
113	426	0.01392	0.000193766	#VALUE!	#VALUE!	A-pi	A-pi*
113	433	0.01777	0.000315773	#VALUE!	#VALUE!	A-pi	B-pi*
113	438	0.0193	0.00037249	#VALUE!	#VALUE!	A-pi	B-pi*
113	445	0.04007	0.0016056	#VALUE!	#VALUE!	A-pi	A-pi*
113	448	-0.02037	0.000414937	#VALUE!	#VALUE!	A-pi	A-pi*
114	119	0.05102	0.00260304	#VALUE!	#VALUE!	B-pi	A-pi*
114	120	0.12882	0.0165946	#VALUE!	#VALUE!	B-pi	B-pi*
114	121	-0.28144	0.0792085	#VALUE!	#VALUE!	B-pi	B-pi*
114	122	-0.13268	0.017604	#VALUE!	#VALUE!	B-pi	A-pi*
114	123	-0.15199	0.023101	#VALUE!	#VALUE!	B-pi	B-pi*
114	124	-0.25157	0.0632875	#VALUE!	#VALUE!	B-pi	B-pi*
114	125	0.04888	0.00238925	#VALUE!	#VALUE!	B-pi	D-pi*
114	126	0.01846	0.000340772	#VALUE!	#VALUE!	B-pi	D-pi*
114	128	-0.0118	0.00013924	#VALUE!	#VALUE!	B-pi	D-pi*
114	130	0.0399	0.00159201	#VALUE!	#VALUE!	B-pi	D-pi*
114	143	0.01866	0.000348196	#VALUE!	#VALUE!	B-pi	D-pi*
114	144	-0.01648	0.00027159	#VALUE!	#VALUE!	B-pi	D-pi*
114	147	0.0347	0.00120409	#VALUE!	#VALUE!	B-pi	D-pi*
114	148	0.04866	0.0023678	#VALUE!	#VALUE!	B-pi	B-sigma*
114	149	-0.04797	0.00230112	#VALUE!	#VALUE!	B-pi	B-sigma*
114	190	0.01928	0.000371718	#VALUE!	#VALUE!	B-pi	B-lone pair*
114	191	0.01874	0.000351188	#VALUE!	#VALUE!	B-pi	B-lone pair*
114	197	-0.03422	0.00117101	#VALUE!	#VALUE!	B-pi	B-pi*
114	198	-0.0328	0.00107584	#VALUE!	#VALUE!	B-pi	B-pi*
114	203	0.02273	0.000516653	#VALUE!	#VALUE!	B-pi	B-pi*
114	204	0.02282	0.000520752	#VALUE!	#VALUE!	B-pi	B-pi*
114	217	-0.01253	0.000157001	#VALUE!	#VALUE!	B-pi	D-pi*
114	245	-0.01602	0.00025664	#VALUE!	#VALUE!	B-pi	B-pi*
114	257	-0.01596	0.000254722	#VALUE!	#VALUE!	B-pi	B-pi*
114	303	-0.01241	0.000154008	#VALUE!	#VALUE!	B-pi	B-pi*
114	308	0.02875	0.000826563	#VALUE!	#VALUE!	B-pi	B-pi*
114	339	0.01094	0.000119684	#VALUE!	#VALUE!	B-pi	B-pi*
114	368	0.0106	0.00011236	#VALUE!	#VALUE!	B-pi	B-pi*
114	387	-0.01475	0.000217562	#VALUE!	#VALUE!	B-pi	A-pi*
114	399	0.01114	0.0001241	#VALUE!	#VALUE!	B-pi	B-pi*
114	420	0.06624	0.00438774	#VALUE!	#VALUE!	B-pi	B-pi*
114	421	0.01878	0.000352688	#VALUE!	#VALUE!	B-pi	B-pi*
114	424	-0.01901	0.00036138	#VALUE!	#VALUE!	B-pi	B-pi*
114	431	0.01591	0.000253128	#VALUE!	#VALUE!	B-pi	B-pi*
114	432	0.01684	0.000283586	#VALUE!	#VALUE!	B-pi	B-pi*
114	433	-0.06025	0.00363006	#VALUE!	#VALUE!	B-pi	B-pi*
114	435	-0.02988	0.000892814	#VALUE!	#VALUE!	B-pi	B-pi*
114	438	-0.03383	0.00114447	#VALUE!	#VALUE!	B-pi	B-pi*
114	445	-0.03271	0.00106994	#VALUE!	#VALUE!	B-pi	A-pi*
114	448	0.01293	0.000167185	#VALUE!	#VALUE!	B-pi	A-pi*
114	469	0.01804	0.000325442	#VALUE!	#VALUE!	B-pi	D-pi*
114	487	-0.02004	0.000401602	#VALUE!	#VALUE!	B-pi	B-unidentified*
114	488	-0.01946	0.000378692	#VALUE!	#VALUE!	B-pi	B-unidentified*
115	119	-0.04716	0.00222407	#VALUE!	#VALUE!	A-pi	A-pi*
115	120	-0.01001	0.0001002	#VALUE!	#VALUE!	A-pi	B-pi*
115	121	0.0189	0.00035721	#VALUE!	#VALUE!	A-pi	B-pi*
115	122	0.05477	0.00299975	#VALUE!	#VALUE!	A-pi	A-pi*
115	123	0.03183	0.00101315	#VALUE!	#VALUE!	A-pi	B-pi*
115	124	0.02486	0.00061802	#VALUE!	#VALUE!	A-pi	B-pi*
115	125	-0.01831	0.000335256	#VALUE!	#VALUE!	A-pi	D-pi*
115	387	0.0124	0.00015376	#VALUE!	#VALUE!	A-pi	A-pi*
115	445	0.01401	0.00019628	#VALUE!	#VALUE!	A-pi	A-pi*
116	119	0.03584	0.00128451	#VALUE!	#VALUE!	B-pi	A-pi*
116	120	0.17172	0.0294878	#VALUE!	#VALUE!	B-pi	B-pi*
116	121	-0.2022	0.0408848	#VALUE!	#VALUE!	B-pi	B-pi*
116	122	-0.09256	0.00856735	#VALUE!	#VALUE!	B-pi	A-pi*
116	123	-0.10393	0.0108014	#VALUE!	#VALUE!	B-pi	B-pi*
116	124	-0.15589	0.0243017	#VALUE!	#VALUE!	B-pi	B-pi*
116	125	0.03469	0.0012034	#VALUE!	#VALUE!	B-pi	D-pi*
116	126	0.02337	0.000546157	#VALUE!	#VALUE!	B-pi	D-pi*
116	128	-0.01506	0.000226804	#VALUE!	#VALUE!	B-pi	D-pi*
116	130	0.05619	0.00315732	#VALUE!	#VALUE!	B-pi	D-pi*
116	143	0.02482	0.000616032	#VALUE!	#VALUE!	B-pi	D-pi*
116	144	-0.02235	0.000499522	#VALUE!	#VALUE!	B-pi	D-pi*
116	147	0.048	0.002304	#VALUE!	#VALUE!	B-pi	D-pi*
116	148	0.02657	0.000705965	#VALUE!	#VALUE!	B-pi	B-sigma*
116	149	-0.02619	0.000685916	#VALUE!	#VALUE!	B-pi	B-sigma*
116	173	-0.0107	0.00011449	#VALUE!	#VALUE!	B-pi	D-pi*
116	182	0.01056	0.000111514	#VALUE!	#VALUE!	B-pi	B-sigma*
116	190	0.01119	0.000125216	#VALUE!	#VALUE!	B-pi	B-lone pair*
116	191	0.01069	0.000114276	#VALUE!	#VALUE!	B-pi	B-lone pair*
116	197	-0.02171	0.000471324	#VALUE!	#VALUE!	B-pi	B-pi*
116	198	-0.02922	0.000853808	#VALUE!	#VALUE!	B-pi	B-pi*
116	203	0.01143	0.000130645	#VALUE!	#VALUE!	B-pi	B-pi*
116	204	0.0117	0.00013689	#VALUE!	#VALUE!	B-pi	B-pi*
116	217	-0.01634	0.000266996	#VALUE!	#VALUE!	B-pi	D-pi*
116	303	-0.01828	0.000334158	#VALUE!	#VALUE!	B-pi	B-pi*
116	308	0.01462	0.000213744	#VALUE!	#VALUE!	B-pi	B-pi*
116	372	-0.01076	0.000115778	#VALUE!	#VALUE!	B-pi	B-pi*
116	387	-0.01035	0.000107123	#VALUE!	#VALUE!	B-pi	A-pi*
116	420	0.04887	0.00238828	#VALUE!	#VALUE!	B-pi	B-pi*
116	433	-0.03873	0.00150001	#VALUE!	#VALUE!	B-pi	B-pi*
116	435	-0.03874	0.00150079	#VALUE!	#VALUE!	B-pi	B-pi*
116	438	-0.02351	0.00055272	#VALUE!	#VALUE!	B-pi	B-pi*
116	445	-0.02303	0.000530381	#VALUE!	#VALUE!	B-pi	A-pi*
116	469	0.02554	0.000652292	#VALUE!	#VALUE!	B-pi	D-pi*
116	478	0.01258	0.000158256	#VALUE!	#VALUE!	B-pi	D-pi*
116	487	-0.01194	0.000142564	#VALUE!	#VALUE!	B-pi	B-unidentified*
116	488	-0.01141	0.000130188	#VALUE!	#VALUE!	B-pi	B-unidentified*
			0.953998

## Sheet: accept
pCCD						DLPNO
Molecule	IP	EA	Elctroaccepting power			Molecule	IP	EA	Elctroaccepting power
CBA	4.91	-2.59	1.22816			CBA	7.07	-1.02	3.14923
CCyA	4.6	-2.54	1.10984			CCyA	6.72	-0.91	3.03541
CDA	4.51	-2.41	1.11682			CDA	6.66	-0.8	3.08204
CFA	4.86	-2.36	1.29266			CFA	7.14	-0.75	3.38442
CFLA	4.55	-2.47	1.11282			CFLA	6.72	-0.86	3.07132
CIA	4.55	-2.22	1.2061			CIA	6.88	-0.59	3.36347
CSILAA	4.91	-2.5	1.26158			CSILAA	7.22	-0.87	3.33918
CSILOA	4.76	-2.61	1.15493			CSILOA	6.88	-1.03	3.0385

## Sheet: donate
pCCD						DLPNO
Molecule	IP	EA	Electrodonating power			Molecule	IP	EA	Electrodonoating power
CBA	4.91	-2.59	0.0681633			CBA	7.07	-1.02	0.124228
CCyA	4.6	-2.54	0.0798354			CCyA	6.72	-0.91	0.130407
CDA	4.51	-2.41	0.0668208			CDA	6.66	-0.8	0.152041
CFA	4.86	-2.36	0.0426627			CFA	7.14	-0.75	0.189418
CFLA	4.55	-2.47	0.0728241			CFLA	6.72	-0.86	0.141323
CIA	4.55	-2.22	0.0411014			CIA	6.88	-0.59	0.218475
CSILAA	4.91	-2.5	0.0565798			CSILAA	7.22	-0.87	0.164185
CSILOA	4.76	-2.61	0.0799262			CSILOA	6.88	-1.03	0.113496

[truncated: 14 more sheets: HL-pCCD, HL-DLPNO, HL-PBE, HL-PBE0, HL-CAM-B3LYP, HL-SAOP, HL-CBA, HL-CCyA, HL-CDA, HL-CFA, HL-CFLA, HL-CIA, HL-CSILAA, HL-CSILOA]
